# Supplementary material for: Peptidomics analysis reveals changes in small urinary peptides in patients with interstitial cystitis/bladder pain syndrome
Source: Sci Rep. 2022 May 18;12:8289. doi: 10.1038/s41598-022-12197-2 (PMC9117215; doi:10.1038/s41598-022-12197-2)
Supplement: Supplementary file 1 — Supplementary Information 1. [file 41598_2022_12197_MOESM1_ESM.xlsx]

## Sheet: Summary
Supporting Tables
Supporting Table 1	Raw data before knn and EigenMS (areas are linear values)
Supporting Table 2	Normalized data after knn and EigenMS (areas are log2 transformed values)
Supporting Table 3	Univariate statistics for all peptides
Supporting Table 4	Significant peptides that passed both statistical tests and multiple test correction
Supporting Table 5	VIP scores from PLS-DA
Column definitions
Supporting Tables 1, 2	Peptide sequence	Sequence of identified peptide
	m/z	Representative m/z value for identified peptide
	z	Charge state for m/z value shown in previous column
	#Vector	Number of charge states detected for identified peptide that contribute to peak area calculations
	RT range	Retention time range for peptide
	Avg. ppm	Average mass error, in ppm
	Accession	UniProt accession code
	PTM	Identitity of post-translational modification(s) on identified peptide
	Sample_X	Area for Sample X. Sample is identified as "Control" or "IC/BPS" in top row.
Supporting Tables 3, 4	Peptide sequence	Sequence of identified peptide
	Accession	UniProt accession code
	pT	p-value from Student t-test
	BHT	p-value from Student t-test after Benjamini-Hochberg correction
	pW	p-value from Wilcoxon Rank Sum test
	BHW	p-value from Wilcoxon Rank Sum test after Benjamini-Hochberg correction
	FC(lin)	linear fold-change ("IC/BPS"/"Control")
	FC(log2)	log2 fold-change ("IC/BPS"/"Control")
	padj	p-value adjusted after Benjamini-Hochberg correction (minimum of BHT and BHW)
	-log10padj	-log10(padj)
Supporting Table 5	Peptide sequence	Sequence of identified peptide
	VIP score	Variable importance in projection score from PLS-DA

## Sheet: Supporting Table 1
								Control	Control	Control	Control	Control	Control	Control	Control	Control	Control	Control	Control	Control	Control	Control	Control	Control	Control	Control	Control	Control	Control	Control	Control	Control	Control	Control	Control	Control	Control	Control	Control	Control	Control	Control	Control	Control	Control	Control	Control	Control	Control
Peptide sequence	m/z	z	#Vector	RT range	Avg. ppm	Accession	PTM	Sample 1	Sample 2	Sample 3	Sample 4	Sample 5	Sample 6	Sample 7	Sample 8	Sample 17	Sample 18	Sample 19	Sample 20	Sample 21	Sample 22	Sample 23	Sample 24	Sample 33	Sample 34	Sample 35	Sample 36	Sample 37	Sample 38	Sample 39	Sample 40	Sample 49	Sample 50	Sample 51	Sample 52	Sample 56	Sample 57	Sample 58	Sample 59	Sample 60	Sample 61	Sample 62	Sample 63	Sample 72	Sample 73	Sample 74	Sample 75	Sample 76	Sample 77
FAEEKAVADTRDQADGSRASVDSGSSEEQGGSSRALVSTL	1018.48	4	2	25.47 - 29.62	7.7	P01833|PIGR_HUMAN		483240	14458	46750	3488.6	0	6250.8	74812	6132.8	0	29991	345950	37796	0	0	201720	312760	0	0	25432	46964	76000	107360	115930	34030	20274	21931	0	0	169930	137850	224500	533940	437090	153480	2492.6	0	0	122430	172800	745840	214210	85190
EEKAVADTRDQADGSRASVDSGSSEEQGGSSRALVSTL	771.366	5	2	24.21 - 28.80	5.5	P01833|PIGR_HUMAN		1255400	145990	90310	37466	26938	60068	149180	24655	49614	76387	670410	110000	48824	55031	744170	732710	380.07	13421	464110	241140	334850	381640	365090	120720	53057	112520	70435	22982	871540	559960	685890	990340	990250	468510	63299	46406	85306	486830	926780	3474100	943040	365080
DADLADGVSGGEGKGGSDGGGSHRKEGEEADAPGVIPGIVG	944.944	4	1	27.32 - 34.11	5.8	P14209|CD99_HUMAN		475550	39349	154050	32269	0	18440	87989	4186.5	72688	47825	761130	67119	34071	63557	2863.1	244070	2391.1	1968	122350	120780	84461	168570	169100	23135	17783	41359	54557	12171	217650	152380	285950	238130	183380	113680	4568.6	711.97	2891.9	250010	418490	471470	247220	39796
GRPEAQPPPLSSEHKEPVAGDAVPGPKDGSAPEVRGA	738.176	5	2	21.88 - 26.09	7.3	O15240|VGF_HUMAN		96938	27788	60790	0	0	0	14040	0	0	0	209180	0	0	0	0	0	0	0	0	18301	63114	118490	131350	4512.8	5004.8	0	39029	7674.3	0	42664	111580	93482	89619	12231	0	0	0	30418	0	84759	0	0
DLADGVSGGEGKGGSDGGGSHRKEGEEADAPGVIPGIVG	718.944	5	1	26.96 - 31.37	6.4	P14209|CD99_HUMAN		112590	0	0	0	0	0	17513	0	0	0	134510	15472	0	0	76195	87795	0	0	33852	30866	42195	74231	66745	8067.4	0	24882	20762	0	89401	63264	101560	76107	57732	53199	0	0	0	64715	175430	238020	91637	17691
FAEEKAVADTRDQADGSRASVDSGSSEEQGGSSRA	890.152	4	2	18.63 - 26.94	4.2	P01833|PIGR_HUMAN		479520	148240	166170	195500	44661	78972	232960	43156	0	0	1087900	28640	0	58462	690780	184800	0	7450.1	258950	78386	277830	595790	387760	208660	175800	64810	197410	96851	366540	458840	903150	1342700	1269300	813740	68584	30911	56711	700830	628250	1091800	526120	214840
AVADTRDQADGSRASVDSGSSEEQGGSSRALVSTL	867.409	4	1	24.85 - 28.37	6.8	P01833|PIGR_HUMAN		52685	0	0	0	0	0	0	0	0	0	172350	0	0	0	0	10165	0	0	34147	26156	18034	20309	65791	0	0	14050	0	0	89616	29445	167620	28557	79555	5675.9	0	3425.5	0	36918	157230	107850	25613	7744.2
VADTRDQADGSRASVDSGSSEEQGGSSRALVSTL	849.651	4	1	23.89 - 27.47	8.1	P01833|PIGR_HUMAN		58668	15961	0	0	0	5408.2	0	0	0	0	0	0	3263.2	0	0	0	0	2713	10185	0	5078.5	5444.1	10872	3166.8	15835	4318.6	0	0	29462	22713	39179	79083	54462	24652	5314.7	0	0	8292.4	33767	52515	8937.3	21283
EEKAVADTRDQADGSRASVDSGSSEEQGGSSRA	668.703	5	2	16.63 - 21.21	4.1	P01833|PIGR_HUMAN		639940	246620	117160	152360	0	123140	384790	78864	0	84357	1270700	0	111430	49529	481760	0	27170	40668	589920	391400	824830	758880	207650	145980	71754	144870	503590	80706	289870	322800	555360	736220	603610	596930	40460	157780	0	337600	432510	1733700	903250	104460
DGVSGGEGKGGSDGGGSHRKEGEEADAPGVIPGIVG	823.641	4	2	26.44 - 30.50	5.5	P14209|CD99_HUMAN		0	0	0	60236	10177	20193	103680	3439.2	74165	47811	560140	61946	43165	108230	325320	272370	3737.3	0	90300	151630	148350	319690	301630	27446	26996	60467	86409	14268	421390	315160	510580	403860	345740	204600	0	0	7294	378350	772830	1009700	354830	95038
IAVEWESNGQPENNYKTTPPVLDSDGSF	1032.14	3	1	31.70 - 35.36	7.4	P01857|IGHG1_HUMAN		0	1612.9	706330	5460.3	0	1738.8	25158	0	36994	0	196490	22533	0	26121	65156	64973	0	0	31702	38025	131520	169820	45198	4904.6	537.62	57.819	34451	0	0	0	22456	19487	13721	4174.3	0	0	0	26824	0	14822	52387	0
EAEDLQVGQVELGGGPGAGSLQPLALEGSLQ	1007.18	3	2	35.82 - 39.21	7.4	P01308|INS_HUMAN		49479	9550.6	19817	3132	686.5	6064.2	36140	0	2076.9	132060	181280	67387	31808	55704	494800	1042300	4491	1933.3	111210	54551	270840	1007000	401250	87408	26245	188040	390170	114660	26776	89434	19467	157190	58027	33439	433.92	2769.5	0	21119	33443	9822.3	22982	11918
TWLNPDPSQKQNLLAPQNAVSSEETND	999.473	3	1	30.11 - 33.17	9	P10451|OSTP_HUMAN		422950	0	0	0	46.695	0	32434	0	219.07	0	65198	0	1611.7	2592.7	15335	16563	0	49.858	6608.8	6470.6	19975	51261	25187	4190.4	106.88	696.88	3039.5	1694.4	1915.2	5225.7	17979	11243	23824	1548	0	0	0	38609	13170	2007.1	12094	0
AIPVAQDLNAPSDWDSRGKDSYETSQL	988.469	3	1	28.19 - 33.32	9.5	P10451|OSTP_HUMAN		532970	4691.8	0	1732	3430.1	1788.9	0	0	3258.5	0	0	0	11412	4588.7	0	24902	0	31.486	9642.7	16461	11908	5855.1	3800.1	2276.7	1248.3	5772.9	1663.9	775.09	0	6133.8	0	133930	83748	0	0	131.19	0	0	0	3886.8	17991	2525.4
LAQELPQQLTSPGYPEPYGKGQESSTD	974.128	3	1	27.99 - 31.44	10	Q9NZP8|C1RL_HUMAN		63376	9439.7	0	2403.3	0	531.47	15521	0	5249.2	355.25	29661	9643.7	5100.6	11877	0	10394	163.62	0	14925	0	6492.3	7223.9	3902	4990	1538	10385	0	1019.7	5566.7	6930.2	10219	16101	5069.4	3282.2	0	0	0	7837.4	3501.1	0	0	9247.5
WLNPDPSQKQNLLAPQNAVSSEETND	965.794	3	1	28.40 - 32.17	9.1	P10451|OSTP_HUMAN		268170	13497	2499.6	0	0	0	21050	0	33982	0	34439	0	307.98	19002	11287	9710.1	0	0	5726.6	9216.3	19105	31519	16915	3073.8	702.53	7096.8	2995.2	1698.8	0	4897.7	9415.3	7396.5	9670.2	0	0	0	0	26304	9886.9	3299.8	9269.2	1629.4
IPVKQADSGSSEEKQLYNKYPDAVAT	710.358	4	2	24.14 - 27.93	4.4	P10451|OSTP_HUMAN		4505100	563290	971940	53583	23723	26014	141150	9955	626320	132100	1983700	88683	50270	353560	761380	589220	12525	204.44	188590	540440	583310	1053100	1160000	75998	56057	355240	157370	22492	313710	256150	434470	504490	663110	100060	8579.2	19136	10210	945560	1264600	1191200	1217200	84262
EAEDLQVGQVELGGGPGAGSLQPLALEGS	926.794	3	1	35.45 - 37.28	6.9	P01308|INS_HUMAN		0	0	0	0	0	0	4065.8	0	0	22069	9528.7	7451.3	1843.4	10028	33851	38873	2250.8	387.51	16121	2288.9	34814	120400	29482	15176	2645.2	30528	54024	22780	2222.4	5361.9	0	10540	3355.3	2071.4	0	624.69	0	1270.6	0	0	726.76	1817
TAQLDEELGGTPVQSRVVQGKEPAHL	690.612	4	1	26.99 - 29.16	5.7	P06396|GELS_HUMAN		0	0	0	1913	0	0	7994.1	0	0	0	323170	0	0	16226	56349	60369	0	0	22892	25794	46198	49372	19184	4151.9	7149.7	15556	0	1117.9	1445.6	25003	105700	256800	140170	49608	0	0	0	51953	59546	50029	0	0
IPVKQADSGSSEEKQLYNKYPDAVA	685.096	4	2	24.31 - 28.78	4	P10451|OSTP_HUMAN		7514600	22117	14934	25199	12838	18009	487970	3961.4	5050.9	60239	4352400	258300	28341	107310	1036100	1061200	670.04	0	307380	357380	863890	1641200	1656900	102030	46785	42342	173430	3121.8	469820	512550	1187800	1016900	1741500	209380	770.97	2342.8	1909.5	1993300	2346900	1058900	2054000	140160
AQLDEELGGTPVQSRVVQGKEPAHL	665.348	4	1	26.49 - 29.05	8.7	P06396|GELS_HUMAN		73334	0	0	0	0	0	5813.7	0	0	0	177020	0	0	0	33716	23829	0	0	7764	8684.9	21934	22826	6738.4	2417.5	2539.6	8076	0	0	0	16097	60084	162510	67830	30088	0	0	0	25459	24730	28670	0	0
VKQADSGSSEEKQLYNKYPDAVAT	657.824	4	2	22.93 - 26.53	6.6	P10451|OSTP_HUMAN		736380	160940	140870	13578	14067	4992.6	166710	10182	239020	57940	184060	16923	28304	181830	104720	260920	2640.6	409.78	86855	136270	181010	559030	312810	24271	18567	75211	66881	21450	73543	215150	179370	218160	360130	60871	9861.9	5495.8	6385.8	507650	270510	269790	299860	37824
LSDPEQGVEVTGQYEREKAGFSW	871.41	3	1	29.81 - 34.95	5.7	Q14624|ITIH4_HUMAN		281250	0	159270	544.3	0	4632.5	39793	3479.2	4089.4	0	663110	721.16	0	0	0	48386	0	0	62062	25958	19850	45619	17939	1610.2	0	6179.4	0	0	9346.5	68874	58496	109510	113710	9754	0	0	0	85552	182460	528670	68041	9975.3
MVEHTPDEESIDWTKIEPSVNF	868.401	3	1	32.85 - 36.59	6.7	Q12907|LMAN2_HUMAN		140340	0	34786	0	0	0	2023.1	0	2073.3	0	229610	0	0	0	56784	8935.1	0	0	11394	50361	28747	37017	64411	16841	0	8877.1	0	0	10782	13292	28321	29802	48797	0	0	0	0	19676	55620	84311	11432	4210
AQDLNAPSDWDSRGKDSYETSQL	861.723	3	1	26.60 - 30.85	7.1	P10451|OSTP_HUMAN		6317.4	158540	174660	8319.9	3626.8	1561.2	0	1073.5	121530	0	5462.3	0	1801.2	94819	1103.8	6367.7	1873.7	0	10938	58833	0	4405.6	1058.4	0	10068	72435	4634.9	0	21306	57120	3547	147180	0	10698	1673	908.63	3208.3	5388.4	111050	9113.4	2489.2	0
EDPQGDAAQKTDTSHHDQDHPTF	645.025	4	1	18.58 - 23.36	5.9	P01009|A1AT_HUMAN		366970	25768	63950	0	0	0	10234	0	0	0	167350	0	0	0	67816	0	0	0	0	39455	27192	10064	15882	0	7462.9	27052	0	0	43676	79965	102350	173550	119800	0	8443.3	0	0	42244	101500	116930	92631	51624
IPVKQADSGSSEEKQLYNKYPDA	642.569	4	2	23.03 - 26.33	5.5	P10451|OSTP_HUMAN		727430	59315	0	11472	23960	28403	88182	13291	13125	12113	272610	49574	0	5731.1	0	0	0	2600.9	44672	75582	93961	174740	213660	23754	29696	19160	17198	0	71078	47595	196860	170420	132180	38890	5358.1	11589	0	331810	262260	106130	252280	0
LSRQELFPFGPGQGDLELEDGDD	845.392	3	1	34.42 - 38.16	7.5	P14543|NID1_HUMAN		45855	0	13455	0	0	0	4259.5	0	3763	0	82795	0	0	5284.6	50966	22824	612.67	0	16057	15511	26407	34791	16132	4931.4	0	9153.3	3481.7	2758.2	1722.7	5062.4	3792.7	17274	14807	0	0	0	0	11622	12441	12840	9966.1	0
VKQADSGSSEEKQLYNKYPDAVA	632.561	4	2	23.50 - 27.06	5.1	P10451|OSTP_HUMAN		956690	8073.4	0	30033	21157	10132	184690	5533.5	0	58733	393130	25220	29819	23250	124130	200720	0	375.55	89165	77320	207030	746260	416230	37975	13066	10109	57405	35133	119150	340190	418160	357200	743180	142850	1259.6	8797	4125	883230	606180	183380	404420	67158
EAEDLQVGQVELGGGPGAGSLQPLAL	835.766	3	2	35.92 - 39.57	7	P01308|INS_HUMAN		427710	9952.6	21411	0	0	1138.2	6492	554.52	214.01	23918	152820	17874	25569	22866	379490	512030	517.69	1838.7	210340	13161	111210	322650	304480	39383	12464	120960	27990	12533	84178	221670	45337	404000	97788	18753	1792.4	1007.7	2885	24906	48148	101630	24812	74163
IAVEWESNGQPENNYKTTPPVL	829.409	3	2	31.74 - 34.34	6.5	P01857|IGHG1_HUMAN		728840	12751	980920	7978.1	0	2410.8	21584	0	44277	4046.5	495330	0	6255.9	27955	186470	152750	0	0	224550	63245	126790	215530	185450	5624.8	3094.9	29311	14958	168.74	54709	86396	182330	191530	146730	12568	0	0	0	76291	128930	282180	267790	35506
AKADAAPDEKVLDSGFREIENK	601.558	4	1	26.89 - 29.87	5	P01833|PIGR_HUMAN		93540	0	0	0	0	0	0	0	0	0	89283	0	0	0	0	46485	0	0	23485	25290	24519	0	0	3876.5	0	13796	0	0	25429	71211	13306	68906	41970	0	0	0	0	42454	44046	0	45664	11649
FKQETLPSKSNESHDHMDDM	594.759	4	1	20.08 - 25.61	5.5	P10451|OSTP_HUMAN		310380	0	0	0	0	0	65476	0	18767	26117	134770	6904.7	22125	46455	0	0	0	0	0	39000	38084	111960	71342	27357	12807	25786	39731	4294.3	57343	35950	142300	92480	62809	34323	0	6639.9	0	124110	188170	274730	175070	18527
DEELGGTPVQSRVVQGKEPAHL	782.739	3	2	24.51 - 27.50	4.7	P06396|GELS_HUMAN		706130	46434	129270	49938	20876	849.1	32110	0	83014	0	552880	39691	18246	48162	62122	110530	0	0	84305	56539	84175	73835	39623	18306	56726	41965	0	5409.3	47893	177040	614550	1213000	500680	228230	6322	0	3196	187450	295940	313170	83143	71405
LSDPEQGVEVTGQYEREKAGF	780.375	3	1	24.64 - 32.22	6.2	Q14624|ITIH4_HUMAN		579860	15392	262550	0	0	0	45950	928.45	12890	13590	903620	864.9	1455.5	0	167100	44835	0	0	255550	48927	26694	44677	21560	2172.9	1956.8	26830	0	0	124620	760570	568380	773180	740290	75303	1563.6	0	5030.7	281130	911890	449480	218700	92010
LNAPSDWDSRGKDSYETSQL	757.014	3	1	25.27 - 30.24	5.4	P10451|OSTP_HUMAN		211730	14355	0	7874.3	8620.7	8452.5	49981	0	0	24556	31788	23067	25489	25047	13325	53239	0	1511.3	21306	24548	20955	16760	28833	11365	8599.9	12652	8423.1	4826.5	28554	37672	75408	58531	41575	16113	2472.7	0	0	139920	90812	98046	65162	15767
FKQETLPSKSNESHDHMDD	561.998	4	1	15.24 - 22.09	6.9	P10451|OSTP_HUMAN		186640	0	0	27978	0	0	26043	0	0	0	0	0	0	0	0	86073	0	0	0	34883	0	54316	48329	17052	9700.6	20205	0	0	32574	29627	87320	38538	14602	21203	0	0	0	86658	113710	190890	95732	10203
EAEDLQVGQVELGGGPGAGSLQP	736.697	3	1	31.68 - 33.72	6.8	P01308|INS_HUMAN		0	14692	0	0	0	0	23003	732.93	0	4114.7	0	4577.5	20014	17506	0	3113.9	10147	4745.1	18174	0	3796.1	8935.6	2450.2	12850	14329	27079	10168	21938	13270	34417	13336	67201	3791.3	4223.4	2233.3	2349	7947.6	1062.6	6719.1	0	2430.6	0
LVLTGYQVDKNKDDELTGF	719.033	3	2	30.21 - 33.94	6.7	P01040|CYTA_HUMAN		139770	27115	1270100	21318	5732.4	6058.1	89395	0	332930	1984	277090	19160	12347	47625	83025	52862	0	905.75	73709	26658	10807	23866	55736	21593	13572	12268	11033	30958	49107	37155	97065	173750	56470	14991	1387	3617.1	0	64313	69104	48533	21365	24603
VQVFAPANALPARSEAAAVQP	1054.07	2	2	29.59 - 31.91	6.8	Q96FE7|P3IP1_HUMAN		50972	22034	18122	7161.7	228.04	8166.8	61027	568.33	70501	47477	61074	18154	26793	39274	17174	23182	349.87	0	74302	42753	41961	39554	30191	35292	4451.3	141860	30750	11809	18710	12416	986.14	1883.2	2763.5	3902.3	0	1898.8	3127.6	9109.7	12499	8866.7	17549	10518
DGQPGAKGEPGDAGAKGDAGPPGP	701.659	3	1	17.00 - 22.43	8.7	P02452|CO1A1_HUMAN		44355	0	0	14054	393.07	39535	4572.8	2341.7	35866	24706	29086	0	4045.8	5418.6	0	4707.8	3732.1	0	0	0	68687	63837	23716	2847.8	0	0	75456	21739	0	107250	0	59332	1306.4	29916	2335.7	28624	622.68	0	0	70741	0	0
IILEHHVAQEPSPGQPSTF	696.352	3	1	25.26 - 29.85	7.2	P98160|PGBM_HUMAN		123960	7302.4	0	2619.6	0	0	13025	0	7973.9	0	0	4522.5	0	3606.9	0	0	0	0	24221	7539.3	26436	23321	8490.6	62.161	1367.7	14357	603.39	0	18672	23053	17035	36104	12428	9285.8	0	0	0	19511	38415	38020	41066	8383.5
DAHKSEVAHRFKDLGEEN	521.253	4	3	20.70 - 29.32	7.3	P02768|ALBU_HUMAN		1524300	63262	2830200	104440	74449	49226	2879.2	0	0	0	2305600	0	22456	0	2079800	287720	0	0	670780	0	232150	59687	1724.4	1397.8	0	70654	0	239.91	270330	288950	1029600	377160	1005000	42136	39161	48596	0	73570	992410	1998900	203700	39334
S(+42.01)ETAPAAPAAPAPAEKTPVKK	692.042	3	1	19.53 - 23.70	3.9	P10412|H14_HUMAN	Acetylation (N-term)	115300	21713	0	29536	6027.1	14315	51065	3126.3	31603	45983	125270	0	6543	24224	84364	0	4471.6	774.38	50652	45367	81514	108930	50855	19625	9745.5	37572	40826	16138	62205	74010	45152	112540	58429	23533	5568.9	15773	1974.1	60628	138110	54841	57255	27214
VVVKLFDSDPITVTVPVEV	1028.58	2	2	39.62 - 42.39	6.1	P10909|CLUS_HUMAN		130880	242.08	3273.2	0	0	826.57	6542.7	931.95	4207.2	37029	18425	13069	121.49	0	181340	148330	0	0	18508	58260	72560	27206	8017.4	2760.4	98.329	5321.7	8268.8	511.46	0	0	0	405.36	1267.4	295.4	0	0	0	0	0	4166	2453.5	373.56
S(+42.01)ETAPAAPAAAPPAEKAPVKK	682.038	3	1	19.30 - 23.57	5.2	P16403|H12_HUMAN	Acetylation (N-term)	86906	18072	0	22565	4021.7	5116.8	38989	1689.8	15612	40878	113250	40893	5610.5	5647.7	0	0	4218.9	989.28	15633	31069	53390	68191	45160	14565	5611.9	28648	28267	10466	41770	53217	39148	0	20059	18911	3868.7	11505	1737.2	39996	89792	48795	38636	17995
VLTGYQVDKNKDDELTGF	681.338	3	2	28.72 - 32.73	6.3	P01040|CYTA_HUMAN		191260	163600	1368300	68147	28647	12947	76884	6113	457820	42300	208350	14483	48547	106680	112090	49812	5805.4	16028	233040	52336	6303.6	31589	76671	47586	55537	60935	24429	37795	225110	109980	121900	173770	109350	32962	43211	61484	13210	70787	139710	62875	53031	124360
KANDESNEHSDVIDSQEL	677.3	3	1	22.35 - 27.59	6.6	P10451|OSTP_HUMAN		242990	22290	0	4327.2	5421.8	0	14927	2497.2	5655.8	0	0	2288.4	0	0	0	8312.6	0	3890.9	20143	13622	6997.4	21652	23161	12392	9026.1	16939	0	0	40750	33622	53992	54032	59128	12688	0	0	2498.7	28161	49420	0	59907	16112
ASHTSDSDVPSGVTEVVVKL	676.344	3	1	31.34 - 33.69	6.4	P10909|CLUS_HUMAN		11270	0	0	0	0	0	5700.8	0	0	0	0	0	0	17643	22996	20477	0	0	13554	29504	40403	32844	8961.2	5466.8	0	8837.2	17478	5213.4	3340	4890.3	10009	0	0	2764.6	0	0	0	0	11869	0	8279.5	3363.3
AKVQWKVDNALQSGNSQE	668.001	3	2	24.18 - 29.82	7.5	P01834|IGKC_HUMAN		1083500	41445	111090	41204	19998	37350	156150	10837	37057	59272	107610	27823	9245.2	10330	2985.4	198920	0	0	0	5017.7	0	0	7788	0	0	0	0	129.31	795.51	4695	67010	242780	40557	8991	2134.1	1396.3	6363.5	21705	9895.2	46223	10608	10392
VFEIGSPATTNGVVPADVIL	1000.04	2	1	39.88 - 41.74	7.6	P14543|NID1_HUMAN		34847	0	217.78	112.83	0	0	668.09	0	0	0	14896	0	0	345.39	4352.3	1429.1	0	0	10677	0	434.71	2084.1	2791.6	1334.3	230.13	0	0	0	533.93	1191.7	1255.3	8496.4	3869.8	0	0	0	0	1016.9	1967.3	610.77	0	1734.2
PSDWDSRGKDSYETSQL	657.626	3	1	22.95 - 28.12	7.2	P10451|OSTP_HUMAN		180360	14124	0	9220.8	8634.5	8257.1	16477	3153.6	0	0	0	0	18144	14222	0	13583	0	1048.2	6582	10186	0	12000	20198	0	5899	8051.2	3755.2	1877.5	33251	24323	15890	9164.1	20313	6670.9	0	3893.9	569.32	37017	64331	34835	39423	14118
FAEEKAVADTRDQADGSR	655.977	3	2	19.03 - 25.71	6.6	P01833|PIGR_HUMAN		252750	41399	94262	22491	0	22184	35159	3911.7	42269	26206	170570	0	9828.3	56055	121950	102260	5493.2	0	57040	80693	88673	119290	19833	51874	6906.3	17043	0	863	86085	124690	66206	153070	100170	46315	2032.2	0	0	134100	61237	0	120100	44991
VVKLFDSDPITVTVPVEV	979.048	2	1	37.78 - 39.34	7.3	P10909|CLUS_HUMAN		29172	0	0	0	0	0	0	0	508.34	6829.4	8266.8	0	0	0	32952	24451	0	0	9655.2	17727	16755	17429	4591.4	634.47	169.35	1286.1	2250.4	0	0	0	0	0	0	0	0	0	0	506.35	0	0	0	0
QVGQVELGGGPGAGSLQPLAL	974.525	2	1	36.06 - 37.71	9.4	P01308|INS_HUMAN		36525	3791.4	0	0	392.26	131.25	1535.1	0	0	0	0	0	6637.1	0	4938.9	1484.9	0	277.55	10286	0	265.53	2098.4	3023.6	1328.4	1601.1	3107.1	0	227.61	912.74	2833.1	0	8680.2	0	0	0	0	0	0	0	3818.2	0	2251.6
S(+42.01)ETAPAAPAAPAPAEKTPVK	649.342	3	1	21.42 - 25.00	6.3	P10412|H14_HUMAN	Acetylation (N-term)	1725.6	0	0	0	0	1140.2	0	0	0	0	0	0	0	398.99	1394.8	0	2482.8	1353.7	5903.2	9605.4	12411	13455	2002	4459.9	4534.2	16428	11844	15594	10583	12149	4160.9	13220	5760.2	8351	2630.2	5907.4	2161	6385.7	9606.1	4486.4	6135.9	7500.3
VSEDPINDGEWHRVTAL	646.646	3	1	28.82 - 34.98	8.3	P98160|PGBM_HUMAN		240700	0	50336	0	0	0	0	0	0	0	17696	0	0	0	12389	9552	0	0	18162	22522	17593	6000	8515.9	939.93	1998.3	0	0	0	12613	19393	18398	86221	45403	7310.1	0	0	0	26660	38368	156640	21465	14887
FRTQTAPGGQGAPWAEEL	639.312	3	2	31.74 - 34.64	6.9	Q8WZ75|ROBO4_HUMAN		243150	2776.9	126750	2325.5	0	0	2397.7	0	0	657.14	267670	0	0	12626	20299	149170	0	0	68423	32707	88473	75295	39068	4298.7	956.59	5846.5	0	68.441	15353	49134	44999	89070	29904	9384.4	0	907.65	97.276	65153	109300	122220	90435	16661
SGSVIDQSRVLNLGPITR	638.024	3	2	29.86 - 33.17	3.3	P07911|UROM_HUMAN		7197300	277630	3308000	92411	88040	56884	592740	27623	815310	2567100	8565400	1293700	331490	570000	21320000	9526600	1063	1398.2	190110	499680	1433500	2290500	3083600	19231	971.67	43854	767200	26428	308090	459940	1185600	1827800	531430	118170	0	0	0	2575200	1481500	1475000	1099600	32868
FQTPSYTQPYQGSSVTL	952.455	2	1	31.55 - 34.41	9.2	P07911|UROM_HUMAN		0	19852	155080	4414.5	3340.3	0	0	0	0	0	39052	0	3659.7	0	0	0	0	0	22526	0	0	0	15884	0	2513.7	10863	0	724.54	9057.4	31533	5165.3	14327	8422	0	1563	0	3486.1	1365.6	2783.8	3663.1	3960.2	9734.4
DDQSAETHSHKQSRLY	476.222	4	2	15.41 - 22.54	6.7	P10451|OSTP_HUMAN		1443600	41651	0	58438	104860	139370	207020	0	0	0	0	0	0	59209	0	0	7554.4	555.12	142650	20953	119440	559930	100460	74627	19151	463.58	37107	23139	122890	222540	200950	473180	251740	90325	0	0	8273.1	231380	261250	341900	507720	0
LSRQELFPFGPGQGDLE	945.47	2	1	32.66 - 37.25	8.3	P14543|NID1_HUMAN		123260	1491.3	26127	0	0	362.22	8756	0	9290.4	0	51062	3850.3	0	3829.6	27116	21673	0	0	14024	4192.7	4106.9	3800.4	3068.7	3642.1	667.74	0	2000.2	220.47	1834.7	2730.2	3720.6	17646	5855.1	0	0	0	0	5980.2	4363.6	13060	1724.9	0
DEAGSEADHEGTHSTKRG	628.608	3	4	15.14 - 21.03	5.6	P02671|FIBA_HUMAN		12283000	3291900	2301900	2804300	1940400	1524300	3159000	812860	1406100	2417500	17508000	3138700	1833000	3438300	13201000	12457000	1007700	253.32	459430	3256300	7902.6	5411.7	501920	64428	119730	17098	10404	2409.3	393300	999040	302310	379.38	846790	410050	922	2570	205810	67158	11573	983150	202430	727190
TTTPSKQSNNKYAASSY	616.629	3	1	16.95 - 23.07	5.9	P0DOY3|IGLC3_HUMAN:P0DOY2|IGLC2_HUMAN		247870	139770	53763	121050	46033	76796	194250	6650.1	187610	0	176760	81898	44027	102940	0	0	0	0	47133	22059	13243	7250.7	21017	17809	17634	19742	13361	9349.1	0	19561	153960	282080	60429	61695	1800.1	1337.9	10027	32775	15193	0	20868	43483
LWVGTGASEAEKTGAQEL	923.956	2	1	28.26 - 33.36	10.7	P06396|GELS_HUMAN		7578.1	823.36	69008	2061.5	0	0	0	0	414.55	0	38621	3868.3	0	4702.2	0	0	0	38.467	7275.9	1530.8	1230.4	0	0	1469.2	929.95	2802.4	100.13	0	0	1402.1	20578	27589	12209	2300.9	0	0	0	4562.5	2511.6	0	0	1142.7
VSWVPPPAENHNGIIRG	614.989	3	1	27.37 - 30.94	5.6	Q8WZ75|ROBO4_HUMAN		212540	0	0	7715.5	0	0	15371	0	40268	0	57388	29224	10964	7282.5	0	142330	0	0	13795	3260.4	16926	10781	0	3126.6	0	8287.2	0	0	0	0	8652.1	58326	0	3572.9	0	0	0	31689	8798.7	55951	17451	11332
FRVVAQGVGIPEDSIFT	917.988	2	1	34.37 - 38.62	6.5	P02760|AMBP_HUMAN		80798	0	82330	0	0	0	0	0	5884.2	0	983560	5723	0	2079.6	66435	19113	0	0	19396	2770.5	2697.4	3756.6	8638.4	236.86	0	277.13	0	0	0	1889.5	32673	29758	19292	0	0	0	0	15773	15583	16163	956.48	0
LQDFRVVAQGVGIPEDS	915.465	2	1	30.37 - 33.51	9.6	P02760|AMBP_HUMAN		0	1374.8	45643	1903.1	190.56	0	327.7	0	0	0	142370	0	1165.6	5753.9	0	0	0	0	42564	948.15	0	0	263.14	2143.3	1565.3	1830.9	0	0	0	2234.8	7654.4	4759.8	5905	0	0	0	0	959.58	3115.5	0	0	2470.6
TGYQVDKNKDDELTGF	610.621	3	1	26.62 - 29.39	5.1	P01040|CYTA_HUMAN		23842	70080	274540	37574	27851	13777	29010	2958.8	151300	0	37643	2742.9	23859	34771	0	8313.9	5017	7081	51282	12740	0	6139.7	13892	18512	29484	26229	4915.2	15023	61225	26915	58223	99277	43062	19420	32011	35798	0	19601	34101	13205	0	43545
DEAGSEADHEGTHSTKR	457.452	4	2	15.21 - 20.09	4.1	P02671|FIBA_HUMAN		1275100	434320	123760	109000	257320	0	441730	115220	39815	133900	1981600	233040	270190	259060	1509900	1473200	137810	0	340100	355800	0	0	5862.1	0	0	0	0	0	0	49899	0	62988	51655	17262	0	0	0	0	0	0	0	13813
VSEDPINDGEWHRVTA	608.953	3	2	25.95 - 30.10	4.9	P98160|PGBM_HUMAN		1007700	55970	324210	46306	8913.9	7322.3	48058	0	46364	0	598640	18530	35710	80649	151710	352180	0	82.839	183700	171520	128020	100350	70502	35889	50296	33504	3786.3	6148.1	224810	547230	1778900	4088100	1725900	534670	11560	0	17695	848890	548940	734400	321300	209470
Q(-17.03)GQYDLDPLPPFPDHV	910.925	2	1	39.20 - 42.19	6.8	P55001|MFAP2_HUMAN	Pyro-glu from Q	0	2019.6	31574	2426.9	0	932.5	9610.2	0	13844	28523	5354.1	13165	4487.4	3927.7	16947	1313.8	0	1454.4	31269	15534	13255	21367	10254	15889	4186.8	30922	20839	11922	12466	13756	9857.6	18824	7753.1	0	565.28	2080.9	988.19	8473.3	20916	0	12179	0
DHDVGSELPPEGVLGALL	909.465	2	1	40.06 - 42.99	5.5	Q9UHG2|PCS1N_HUMAN		0	0	19232	0	0	0	7756.2	0	12656	10432	50910	6116.5	3005	6601	50871	23312	0	0	7827.9	82939	81430	117410	26749	12884	1756.8	9110.4	36674	3909.9	0	0	0	0	0	7520.1	0	0	0	12691	0	0	2470.7	406.51
LREGRRGSIQVDGEEL	605.318	3	1	22.62 - 29.08	6.8	P98160|PGBM_HUMAN		668080	0	207360	15520	4663	13040	31152	8438.7	53946	0	533310	0	0	0	48903	0	0	0	17980	27864	18929	0	8574.2	4111.8	0	0	0	0	17812	32735	99154	155310	115660	34942	0	0	0	45441	42166	142630	18598	0
DVQNVAAAPELAMGALEL	906.461	2	1	40.09 - 42.66	6.1	O00391|QSOX1_HUMAN		4580.9	0	6016.5	0	0	0	6500.8	0	6963.5	17513	30156	0	0	6694.8	19210	0	0	0	6531.4	8411.4	6350	14226	11486	10386	2158	22576	4850.3	2311.3	1776.7	2647.6	0	4530.7	4237.2	2694.8	0	0	0	5190.4	6580.6	0	10078	1994.8
VDALHEIPVKKGEGAEL	602.327	3	1	25.73 - 28.73	6	Q16270|IBP7_HUMAN		0	3654	0	0	0	0	0	0	0	0	0	0	1804	4379.8	0	0	0	0	7653.9	11529	2639.1	1879.8	5006.1	0	1246.1	0	0	0	10940	24827	1745.9	17418	4198.3	2635.5	0	0	0	4904.3	45051	0	22554	8229.1
EEAPSLRPAPPPISGGGY	897.953	2	2	27.59 - 32.39	8.1	P02675|FIBB_HUMAN		0	9921.4	66658	32012	0	5901.3	27064	1130.7	0	0	0	0	1664.2	19044	0	0	1721.9	1782.5	5411.4	27946	2905.4	5406.8	0	5210.3	3726.7	20792	5724.8	13079	2687	5512.1	8067.2	9906.3	10161	0	778.48	2800	1522	5008.7	10697	0	0	6665.3
S(+42.01)SYQQKQTFTPPPQL	896.447	2	1	28.01 - 33.51	9.6	Q9UBC9|SPRR3_HUMAN	Acetylation (N-term)	0	26938	0	8498.4	1817.4	1670.9	8267.8	256.98	67449	1259.9	0	2488.8	0	523.83	0	0	1652.4	3683.6	2444.9	1144.5	0	0	0	1343.7	667.9	2047.1	0	1289.7	2539.5	0	5588.6	1498.2	2400	0	2892.3	2856.3	441.1	1556.8	614.87	0	833.29	0
YKAIPVAQDLNAPSDW	894.449	2	1	30.15 - 36.52	6.8	P10451|OSTP_HUMAN		112400	0	0	3402.7	1226.6	5528.5	51279	1169.7	967.05	9401	30675	13751	13416	6608.9	0	17722	0	0	10631	4234.9	0	0	8270.1	0	162.95	0	0	1069.3	2898.4	1982.5	15553	6976.6	1474.7	1525.5	0	0	0	25520	11036	7726.6	10105	3825.5
EVDETYVPKEFNAET	885.903	2	1	25.66 - 32.19	8.3	P02768|ALBU_HUMAN		0	42610	206750	16306	10628	0	0	0	0	131.25	4361.3	0	0	1678.3	45811	0	0	0	26732	4755.7	5316.6	0	0	0	0	303.94	262.45	81.23	4361.8	18306	40103	0	35051	0	10215	6033	7985.6	0	0	23502	819.13	2166.7
EVQVFAPANALPARSEA	885.46	2	2	29.31 - 31.28	5.6	Q96FE7|P3IP1_HUMAN		0	43146	0	60717	15926	19508	74687	7152	51051	37589	0	48022	12506	24743	5433.8	2230.9	5268.2	8957.8	20088	7681.2	4038	2142.5	0	21082	9265.7	21976	3735	11714	10069	0	78799	21112	11642	15861	1227.4	2433.9	6626.6	26654	7102.3	3632.8	22425	8242.5
SVIDQSRVLNLGPITR	590.006	3	2	29.61 - 32.89	5.2	P07911|UROM_HUMAN		1204600	0	150000	0	0	0	7280.1	0	29159	148260	735440	27308	944.47	34711	1597900	471890	0	0	17495	145090	109370	288380	265640	722.67	0	457.65	60908	260.42	5990.8	14140	42930	57712	85682	1234.6	0	0	0	111290	87606	40610	33860	0
SGSVIDQSRVLNLGPIT	878.483	2	2	32.42 - 34.73	3.6	P07911|UROM_HUMAN		588400	52134	732230	55228	7693.1	25952	328800	0	299990	602440	160350	210070	82436	497290	997690	282120	8469.9	5020.5	465680	279910	727030	606960	81332	90509	64752	319870	497110	122480	2846.1	46315	7329	15601	48479	4981.8	1952.6	3203	4116.2	25256	4626.5	35018	75793	15471
YADKPETTKEQLGEF	585.951	3	2	25.02 - 28.92	7.1	P02763|A1AG1_HUMAN:P19652|A1AG2_HUMAN		201620	42737	161690	33110	101230	26320	45754	5275.4	57252	5481.7	134370	63882	46366	58662	62147	37084	3337.8	1508	55997	7559.4	6964.4	1275.9	3108.2	25824	17673	18498	658.95	2830.1	48796	42997	1052800	520960	418740	43300	117270	12064	80082	42194	26869	55984	0	41814
VVENGESSQGRFSVQM	877.409	2	1	26.02 - 30.74	9.2	P07911|UROM_HUMAN		9679.4	26198	50325	5311	6461.6	2672.6	23237	2824.7	17556	9710.1	0	0	3103.6	0	26925	3757.7	426.25	0	6222.1	0	0	0	9181.4	0	1661.6	5170.3	1675.6	370.76	15605	53743	32912	31616	22065	16852	6538.3	0	17172	0	15411	15590	7172.3	0
VVSLGSPSGEVSHPRKT	579.645	3	2	19.39 - 23.58	5	P02765|FETUA_HUMAN		131840	0	0	6400.5	42603	0	4549.4	229.13	0	0	179200	0	5908.6	6967.3	7723.9	0	0	0	0	4532.6	54298	38965	2261.5	4173.2	8902.3	0	0	584.93	0	14132	62731	1182600	159040	83609	0	0	0	0	0	5540.5	4222.5	0
IPGGLSEAKPATPEIQE	868.954	2	1	25.09 - 28.94	8	P01040|CYTA_HUMAN		0	35536	103710	10760	16772	2468.1	5142.2	2381.2	42183	0	0	26905	7415.1	6451.2	0	0	1208.2	4938.8	887.84	0	0	0	0	3715	7257.6	2067.6	0	2535.1	12095	3297.2	0	4042.9	2064.1	826.33	5153.2	1978.9	1385.6	2457.7	0	0	0	6074.7
FRVVAQGVGIPEDSIF	867.463	2	1	35.66 - 38.15	3.8	P02760|AMBP_HUMAN		309970	0	228880	5356.9	2088.4	2693.2	19517	0	40646	13311	2915800	57698	13928	21594	130280	76027	0	0	114020	10292	9583.3	8635.2	24628	4342.2	304.65	4684.3	0	0	1397.2	17642	154860	168670	80758	6057.7	0	0	0	67260	61714	60329	4159.5	11150
VDISQDNALRDEMRA	578.279	3	1	25.74 - 29.02	5	Q9H299|SH3L3_HUMAN		101170	58322	0	37590	11535	11740	34065	0	59887	0	114060	0	23495	39222	0	0	0	267.94	17825	13968	7701.7	12770	9326.9	32130	36174	42879	0	3295.8	49173	87171	218190	217820	156890	38422	12069	1942.6	12525	55415	53954	50266	13831	58595
SEDPINDGEWHRVTA	863.393	2	1	25.61 - 31.13	9.1	P98160|PGBM_HUMAN		48802	675.24	0	1142.2	0	0	0	0	0	0	24440	1523.3	1228.4	0	0	10326	613.97	0	6766.3	14949	0	0	7002.7	1416.6	2522.4	0	390.63	151.94	6680.9	25296	61323	129160	58028	23045	93.923	0	1203.2	25749	21946	30726	14441	12650
LWQGVEVGEAGQGKDF	860.418	2	1	28.37 - 34.16	6.6	P98160|PGBM_HUMAN		64695	0	141750	0	0	0	0	695.72	4151.1	12208	0	0	0	0	27243	24248	0	0	30813	12054	4639.1	5478.8	5068.7	3874.2	2477.8	4645	0	0	8273.6	29396	42393	100640	73641	17913	0	292.03	0	25669	24263	34675	12855	6442.2
IPVKQADSGSSEEKQL	572.628	3	1	19.36 - 23.28	6.7	P10451|OSTP_HUMAN		127040	19146	20914	0	15968	17391	0	10778	0	6716.4	4467.6	0	14722	11350	0	0	0	6969	14118	0	8410.1	15190	8114.8	11776	15178	8060.1	1779.3	3481.6	6632.1	23407	27006	19390	0	0	8730.8	12244	10737	7836.5	13218	0	35764	12738
VQVFAPANALPARSEAA	856.458	2	2	28.44 - 31.82	6.9	Q96FE7|P3IP1_HUMAN		19987	68188	28887	41086	18544	31516	36297	11776	37262	30826	9254	21025	40599	29094	0	0	14009	31163	44098	16858	3555.7	2406.3	0	23584	28291	65608	5792.6	12994	31380	25015	13185	10181	8089.1	4355.7	7439.7	6129.9	6746	5642	14631	7292.3	19035	18271
DHDVGSELPPEGVLGAL	852.923	2	1	34.18 - 38.82	5	Q9UHG2|PCS1N_HUMAN		53829	22727	223660	21632	0	8550.9	143080	877.55	98474	0	302180	45663	37970	86872	317800	77995	7095.7	0	122840	290040	285520	369320	124700	129400	30644	105550	124710	31650	59908	28208	189880	66405	105950	80929	4796.6	7374	5357.1	127280	58674	58111	61468	28845
SQDASDGLQRLHMLQ	566.944	3	2	27.19 - 31.29	5.4	Q9UNN8|EPCR_HUMAN		566670	43182	200790	29064	6227.8	1456	49331	147.98	0	20021	196110	16168	57588	29064	228250	46028	0	466.09	96861	79309	154020	125360	53288	20198	21543	57347	6746.8	4275.6	85303	105130	55860	103890	138590	36372	8508.3	0	3114.7	55792	127950	54051	157040	54010
YRITEATKTVGSDTF	563.62	3	2	24.08 - 29.32	6.3	P01042|KNG1_HUMAN		330080	11216	19985	828.55	222.48	10397	19814	8397.9	64481	0	189450	11986	0	0	220350	46291	0	0	38222	24640	18312	27240	10911	2822.1	0	9801.1	0	0	18872	64202	42358	89943	48720	16343	0	0	3483.4	28283	71258	87945	69415	41885
NKEIPAWVPFDPAAQ	841.929	2	2	34.75 - 38.52	5	P25311|ZA2G_HUMAN		1016900	5434.3	52942	0	18687	1025.3	16834	0	13160	0	62495	40282	8269.8	15314	64423	11084	0	0	26224	4372.6	2377.5	2095	2450.6	7586.6	1829.2	1754.6	0	0	3355.6	10635	285910	1017700	116310	6174.9	1746.9	0	2827.6	23690	20819	62764	5258	16533
VIDQSRVLNLGPITR	560.996	3	1	28.72 - 31.57	3	P07911|UROM_HUMAN		296860	0	333260	0	0	0	1533.2	0	40615	110780	1918400	9663	0	0	1052200	157370	0	0	0	82902	79058	134080	486210	0	0	8460.2	65492	1403.4	26697	0	271490	10107	39767	0	0	0	0	248190	363200	91378	17991	0
DEAGSEADHEGTHSTK	557.567	3	2	16.06 - 20.09	5.9	P02671|FIBA_HUMAN		0	60437	75398	101440	0	0	54470	12110	23131	66172	306620	37705	24711	90965	188780	0	17236	542.73	67232	0	0	7312.9	2563.7	3994.7	6300	9344.9	15752	1979.4	0	11876	0	13486	0	0	0	0	0	0	11104	0	0	0
DAPGQYGAYFHDDGF	830.338	2	2	31.79 - 34.78	3.5	P98160|PGBM_HUMAN		540180	86436	328100	133510	37194	16473	106670	0	116700	37967	723660	47724	76342	236790	266640	437060	1230.3	0	378660	508650	338690	348110	152750	96985	124470	57940	10535	22193	134240	369850	556490	779980	680850	440830	9993.9	2683.5	0	393610	255250	193310	145780	93600
SGSVIDQSRVLNLGPI	827.959	2	2	33.84 - 35.73	4.9	P07911|UROM_HUMAN		1164100	11031	709640	5959.4	0	0	30872	0	85976	174320	180060	23028	0	304590	1083700	83578	0	0	226190	207350	663040	768610	90423	11363	2286.8	64107	185610	34075	1310.9	12759	6901.1	0	48675	0	0	1415.1	0	24246	0	17394	8341.2	0
VKVWPQQPSGELFE	822.423	2	1	30.94 - 35.52	7.4	P02765|FETUA_HUMAN		141590	0	216880	0	0	0	0	0	0	3131.4	64394	0	0	3993.1	10433	5313.9	0	0	11765	1865.2	4823.3	0	796.8	165.67	599.31	0	0	0	0	40678	36733	456120	175030	13769	0	0	0	4115.2	3761.8	7943.7	6880.8	3103.2
VQVFAPANALPARSEA	820.94	2	2	24.64 - 34.64	4.9	Q96FE7|P3IP1_HUMAN		58362	166020	47583	157990	68397	100610	189040	40642	126620	100960	41325	86370	90397	89564	31805	19460	59611	61314	110690	37275	19097	13071	6479.9	80736	62804	121590	10046	39185	77195	55944	110130	82020	40757	26197	12900	29422	25696	50102	48055	28869	66176	41082
VSLGSPSGEVSHPRKT	546.622	3	3	18.11 - 23.31	6.1	P02765|FETUA_HUMAN		919970	0	86255	0	21676	1517.3	3654.7	2500.2	6731.7	0	167400	0	18222	59171	0	109450	0	0	0	15037	231330	193450	31664	14978	41296	5146.2	894.51	911.65	7058.2	278250	132550	3862300	850610	336850	2964.2	0	3938.4	19653	47185	202260	118850	14126
AKADAAPDEKVLDSGF	545.271	3	2	26.60 - 30.10	6.8	P01833|PIGR_HUMAN		118520	24041	131660	11125	0	0	0	0	13525	0	0	0	7460.7	9499.3	31238	42744	0	0	46270	20835	13416	1332.6	0	13779	4725.6	27978	0	8.3398	18599	37827	36637	87251	11705	4638.5	4374.5	0	5796.6	18236	2875.1	43238	38800	37376
VVVHAGEDDLGRGGNQ	541.598	3	1	18.23 - 23.04	5.5	P08294|SODE_HUMAN		26895	0	0	1131.9	0	0	1384.6	0	0	0	0	0	2008.6	5044.9	0	0	0	0	5307.1	4312.4	2283.6	0	0	3599.3	0	5506.9	0	0	0	4963.1	0	0	3051.8	2672.4	3533.1	3029.2	3126.1	2166.4	0	0	9277.7	0
ANYPDLPSAYQPGIL	809.908	2	1	34.60 - 37.40	5.6	Q9HCU0|CD248_HUMAN		39808	10102	37086	11064	0	5019.4	23860	1514.7	27374	0	28189	15322	14811	12554	4541.3	0	0	887.01	24792	0	3217.7	6199.6	9368.3	8419.6	2742.1	21267	0	4198.5	10832	6417.4	19139	7531.7	4809.7	1566.6	324.12	0	393.8	5893	10136	0	8086.4	11219
VGGGEQPPPAPAPRRE	538.948	3	1	16.91 - 23.89	2.3	Q86Y38|XYLT1_HUMAN		415220	103720	111390	100680	24592	49356	115360	16852	92225	125360	537440	0	38173	96933	528370	387920	29211	11728	177220	150680	245190	368020	254080	63848	28016	124410	178080	58499	244270	226460	330020	162470	156610	116030	23863	62815	23661	227330	440380	402180	314190	66098
SVIDQSRVLNLGPIT	806.453	2	1	32.56 - 34.31	6	P07911|UROM_HUMAN		119970	0	39126	0	0	0	16973	0	19846	44675	16700	4845.6	5806.3	75883	78863	20425	0	0	43537	104770	46558	64100	4995.1	16987	6504.6	8631.5	36932	4684.7	0	1790.6	0	0	10459	0	0	0	0	0	0	0	2340	0
IKFPEPGAIKVPEQG	537.299	3	2	28.38 - 31.23	7.2	Q9UBC9|SPRR3_HUMAN		498560	67262	424740	20023	0	0	0	0	1028800	10868	115460	0	0	54373	54408	72397	0	0	31759	9446	2916.2	7921.7	108190	6632.9	0	48196	0	5271.7	4552.8	15869	6656.1	142790	17724	735.71	1321.3	3446.2	0	46305	55530	36138	44469	21198
WQGVEVGEAGQGKDF	803.878	2	1	27.43 - 32.98	10.5	P98160|PGBM_HUMAN		32906	0	0	4179.8	0	231.93	1669.1	0	1814.3	0	0	3555.3	0	3133.6	0	0	0	0	0	4596.7	0	3989.3	1225.9	0	837.12	2912	0	0	10833	16990	45050	81583	42597	17011	0	0	0	19794	1421.2	0	11936	6115.8
IDQSRVLNLGPITR	791.455	2	2	29.24 - 32.63	4.8	P07911|UROM_HUMAN		366320	6679	106780	0	1336.5	0	25948	0	28213	92803	280260	0	10665	27997	1087600	442160	0	0	11297	29477	66588	82079	91254	0	0	0	41150	460.63	4277.6	15757	24020	77955	52926	1339	0	0	0	65634	36118	37100	44089	1106.3
YLAPNNLKPVVAEF	787.931	2	2	33.43 - 35.45	6.1	P02787|TRFE_HUMAN		569930	11560	1404100	4427.5	685.74	0	2343.6	0	0	0	116710	0	2966.8	0	329450	22636	0	0	341360	5118.6	59973	3695.6	0	0	307.07	8360.3	0	0	1375.6	2290	16408	12830	22229	0	0	197.82	0	0	2932.4	7586.9	6564	2272.5
LRLPEKVPSAPPQE	520.961	3	1	24.34 - 27.84	4.2	Q8WZ75|ROBO4_HUMAN		99270	0	34492	7568	0	0	25526	0	31335	22239	0	16899	0	11216	0	72580	0	0	9272.6	8192.8	14534	16802	8068.1	3328.9	0	9586.4	0	0	14753	27393	15293	43546	0	16649	0	0	0	37402	27487	0	35278	19508
HSARPGAPPPQPLDL	776.91	2	2	26.01 - 29.19	8.5	P98160|PGBM_HUMAN		358670	25382	0	0	593.86	0	0	0	14891	0	0	0	7340.9	2797.5	0	69423	0	0	0	0	2244.3	0	0	0	11311	0	0	0	23062	23467	23431	69052	5111.6	8210.3	1606.1	0	0	28350	7461.1	175530	7370.3	0
VAWKADSSPVKAGVE	772.404	2	2	23.56 - 26.95	5.2	P0DOY3|IGLC3_HUMAN:P0DOY2|IGLC2_HUMAN		511810	117770	0	114950	52970	56258	303130	1114.2	177170	0	311800	101710	44753	113470	12856	74611	0	0	127110	65863	21586	18848	14203	49938	128570	46711	0	6930.9	57850	106970	628660	1100800	267700	158460	55276	14686	29830	125910	73917	66162	69338	222940
YRITEATKTVGSDT	514.596	3	1	20.75 - 24.53	6.2	P01042|KNG1_HUMAN		45523	0	0	0	0	0	0	0	0	0	18362	0	0	0	8441.8	5846.8	0	0	16169	8289	8460.7	9534.5	1953.9	809.5	0	7647.8	0	0	12968	38804	42228	44811	36641	0	0	0	0	13226	16018	22431	24985	17560
TWLNPDPSQKQNL	770.889	2	1	27.44 - 31.45	5.8	P10451|OSTP_HUMAN		105000	26233	61415	53317	31872	22880	119890	13086	0	54046	28477	15280	38961	14901	0	9986	1772.3	11657	26022	5425.9	7571.6	11093	3864.3	13634	12328	4856.4	1407	2468.8	28111	22128	46456	24405	9892.3	9229.9	7878.4	6429.4	14558	35029	32010	18485	46614	20503
SIDWTKIEPSVNF	768.391	2	1	35.25 - 39.36	8.6	Q12907|LMAN2_HUMAN		33922	0	18425	0	0	0	0	0	0	1049.1	13630	0	0	0	0	4831.4	0	0	19690	1369.4	1725	2561.2	1145.5	2255.1	1665.9	1439.7	0	0	1360.8	5063.8	13095	23446	7221.6	0	0	0	0	9360.9	4299.3	7812.7	0	3287
IEVDGRVYHVGLGD	510.261	3	1	26.31 - 31.10	8.5	Q8IWU5|SULF2_HUMAN		12138	12204	0	0	0	0	1705.5	0	8368	0	0	0	19152	6338.8	8477.6	296.56	0	1431.9	0	0	0	0	0	0	7972.7	5850.2	0	1129.3	8129.8	2982	12656	14004	1617	4111.1	5863.2	3887.1	13218	0	7485.8	0	0	19617
YQAEWDDYVPKL	763.86	2	1	34.49 - 37.73	6.4	P30086|PEBP1_HUMAN		28236	0	26930	0	0	0	124.02	0	23120	0	44623	19767	0	0	51226	11489	0	0	3579.8	15209	3027.3	13948	16393	0	0	787.18	0	0	0	6425.2	4716.3	11549	9715	0	0	0	0	8311.4	11050	41823	6679.3	0
VIDQSRVLNLGPIT	762.938	2	1	31.59 - 34.90	6.3	P07911|UROM_HUMAN		0	148.39	62204	7371	0	0	5764.4	0	19282	21521	24913	0	0	13241	36183	0	0	0	25097	41764	15956	19283	3198.2	1565.7	881.19	19779	19079	4559.2	0	0	1122.6	0	3493.2	0	0	0	0	580.32	0	0	154.04	0
ISQDNALRDEMRA	506.915	3	1	23.36 - 26.79	5.5	Q9H299|SH3L3_HUMAN		20857	12109	0	25239	11677	16115	28291	0	36428	0	43649	15894	11169	22668	0	0	0	0	2629.7	4006.5	2776.5	2118.1	0	20266	13701	11514	0	2883	15397	18107	105440	109800	35679	24943	6687.8	0	4994.1	30246	18111	23390	6536.2	26786
FDSDPITVTVPVEV	759.389	2	1	33.87 - 38.16	7.6	P10909|CLUS_HUMAN		12468	10761	0	3793.9	0	0	0	0	0	56525	16755	0	0	10383	0	0	0	0	12309	6745	0	0	0	0	5064.2	17792	0	0	47087	23247	69274	38535	17602	12172	0	2025	0	19271	58948	28946	32843	12201
VAWKADGSPVKAGVE	505.269	3	1	23.24 - 27.24	5.3	B9A064|IGLL5_HUMAN:P0CG04|IGLC1_HUMAN		95365	20594	70220	12879	12072	7859.9	21448	0	0	7211.3	46695	0	0	10619	0	0	0	0	14636	7156	0	0	1626	8115.9	15439	12378	0	937.37	7399.5	13920	91746	181330	35191	35658	10374	3709.5	3457.6	22397	8424.8	18204	8621.2	35685
PRGHSGEPGLPGPPGP	754.87	2	1	21.43 - 27.06	4.2	Q03692|COAA1_HUMAN		89397	34882	82940	35346	20647	65621	29288	11449	45223	23737	0	0	8764.9	14893	19224	0	4584.4	34997	71389	32629	72585	99830	87900	40415	32184	113680	202000	74124	174700	159990	98713	41562	35725	54346	11890	35090	8156.5	48271	180160	141430	89472	44650
G(+42.01)DKPIWEQIGSSF	753.365	2	1	40.38 - 43.69	6.2	P61970|NTF2_HUMAN	Acetylation (N-term)	53306	0	44103	3035.6	0	0	13024	0	14079	0	54627	1354	0	11764	27629	0	0	0	52377	34750	11776	18500	10334	16480	5750	7802.2	2873.7	0	0	12164	10910	20137	9384.8	0	0	0	0	0	18037	9223.9	8561.9	9030.9
VHLTPEEKSAVTAL	747.91	2	2	25.21 - 29.99	5.3	P68871|HBB_HUMAN		38524	13338	964470	78563	0	0	0	0	24468	0	199250	0	0	0	800490	72670	0	168.8	0	103790	37002	0	8818.5	0	0	7603.6	0	26170	66953	125810	16388	9738.2	0	0	4631.1	547.66	3591.5	18551	257690	7300.7	11845	136320
WGSPAASDDGRRTL	496.91	3	1	22.20 - 26.56	7.5	Q14624|ITIH4_HUMAN		55003	23703	0	5151.6	0	0	8685.2	0	0	0	18642	0	0	0	0	0	0	0	10124	5651.2	0	0	0	0	0	8102.4	0	0	17167	11474	11828	38470	0	6457.8	0	0	0	10340	32569	37246	18153	52263
FRVVAQGVGIPEDS	737.385	2	1	27.43 - 33.49	5.8	P02760|AMBP_HUMAN		113590	51538	172900	45139	42772	6984.1	24803	0	67022	16881	346180	32132	49703	56611	3598.7	0	0	1115.7	212380	8742.2	3166	4557.6	1782.9	11358	55087	19015	0	962.55	23395	78422	203960	177400	121920	21979	11648	945.83	21920	50896	63165	63004	12381	58059
WGKVNVDEVGGEAL	736.871	2	1	29.55 - 33.72	6.7	P68871|HBB_HUMAN		32792	15245	544570	21080	0	3762.8	0	0	14974	0	14316	0	0	0	40500	0	0	0	0	8319.2	387.99	0	509.49	0	0	4332.5	0	2625.7	11513	4929.3	1598.8	0	0	0	3867.8	1317.1	1332.3	2050.4	23219	0	0	35028
DQSRVLNLGPITR	734.914	2	2	28.20 - 32.69	4.8	P07911|UROM_HUMAN		196820	4381.4	15847	0	640.29	0	42229	0	17061	57379	267510	25051	17599	25594	1137300	358230	0	0	32523	13079	59413	56210	62550	29036	0	2540.6	30833	0	5494.7	36992	19770	106220	76527	3844.7	0	0	0	45944	27211	26297	42587	20212
IQLQPLQEPESW	734.376	2	1	34.51 - 36.99	9	Q9UNN8|EPCR_HUMAN		12405	6034.9	6022.3	4279.7	0	0	3587.6	0	3500	0	490.73	1545.4	8737	0	0	0	0	1093.5	7552.2	0	829.76	1573.4	648.23	1079.9	0	3160	0	0	7479.9	2966.3	3849.2	4728.9	2147.7	0	1680.5	0	1969.7	0	1322.9	0	0	5476.6
DHDVGSELPPEGVL	732.349	2	1	28.91 - 34.72	7.7	Q9UHG2|PCS1N_HUMAN		65019	116030	89366	78968	53126	29207	81309	20876	74159	0	0	0	50288	21575	66426	0	0	5350.1	34639	17956	11543	13082	10140	15978	11046	26788	2301.6	3141.1	60276	56743	215300	122890	70103	35610	15312	8602.9	19807	38497	71108	41904	31502	42393
SQDASDGLQRLHM	486.563	3	2	25.95 - 28.92	4.9	Q9UNN8|EPCR_HUMAN		282840	52152	57203	58366	947.23	15976	78939	0	40028	8211.4	34328	25419	52304	48368	99282	0	0	3131	24161	46420	125170	93377	34730	25009	20761	57351	3502.8	7974.1	98434	112930	86177	150300	193830	37977	12689	512.83	12377	74990	88572	115630	147680	45753
IDWTKIEPSVNF	724.873	2	1	35.57 - 38.68	3.9	Q12907|LMAN2_HUMAN		435750	13701	113890	4552.9	0	0	13578	0	14299	0	89313	4770.7	12460	17496	0	57855	0	0	141290	15938	13427	26583	12463	17197	6825.7	11449	0	1930.5	15608	46127	65738	144210	63180	9572.1	0	0	0	35966	48995	69674	13359	45045
AWKADSSPVKAGVE	482.251	3	1	21.75 - 25.20	5.7	P0DOY3|IGLC3_HUMAN:P0DOY2|IGLC2_HUMAN		40777	12750	0	5777	0	5468.4	10981	0	0	0	0	0	5534.2	6930.4	0	0	0	0	14015	3883.4	0	0	0	5704.1	14518	8876.6	0	0	9408	11440	33974	95785	19997	13355	6004.6	2399.9	3920	4510.4	0	0	4643.6	31588
VNVDEVGGEALGRL	714.378	2	1	29.26 - 35.83	9.4	P68871|HBB_HUMAN		0	4674.7	374790	3781.8	0	0	0	0	8497.1	12312	0	0	0	0	0	6712.4	0	0	0	3637	879.36	0	0	0	0	1434.1	0	2487.8	7435.5	12754	10727	14134	8794.7	0	324.03	0	0	5414.4	4543.1	36055	6398.1	7716.9
YADKPETTKEQL	474.902	3	1	17.06 - 21.97	4.7	P02763|A1AG1_HUMAN:P19652|A1AG2_HUMAN		42655	14078	0	28397	7086.9	0	0	0	8365.2	0	40347	0	8113.5	0	0	38970	0	322.28	33998	0	33366	28732	0	6586.1	5467.1	22304	32957	11321	37374	41846	36265	41085	39724	27614	39495	0	26388	24681	46004	52518	38496	13675
TVDKSRWQQGNV	709.359	2	2	20.07 - 24.88	7	P01857|IGHG1_HUMAN:P01859|IGHG2_HUMAN		817960	0	221180	0	0	0	0	0	0	10154	0	26151	0	0	0	25092	0	0	28097	0	5601.8	4954.3	5653	0	0	9439.3	0	0	42054	17711	84759	214750	40738	0	0	0	0	16993	32801	112060	53224	15587
LRLTEPADTITDA	708.37	2	1	27.64 - 32.25	5.8	P06870|KLK1_HUMAN		0	47964	28874	10758	9409.7	6919.2	38522	4444.2	37808	14020	0	0	14166	8731.9	0	0	0	1034.6	23414	18164	1568.7	1161.5	1306.8	3386.7	19138	18064	4411.2	1384.3	2812.2	99739	63534	61721	24176	14336	2780.1	0	5898.3	28745	54225	41012	27726	4196.3
VSLGSPSGEVSHPR	470.243	3	2	20.00 - 24.66	5.5	P02765|FETUA_HUMAN		288570	19249	0	6984.2	10219	0	0	0	827.12	0	0	0	21743	71033	30554	0	0	0	6074.6	15832	87323	36350	7904.6	16843	20842	0	0	3389.4	8845.3	255610	53684	2245200	225430	219320	9252.6	0	18823	0	0	0	88387	39648
DGVPGKDGPRGPTGP	469.571	3	2	18.45 - 22.31	5.6	P02461|CO3A1_HUMAN		149220	40346	0	38695	8283.4	17880	36971	0	60896	34342	167610	1317.2	0	25292	7111.7	0	4815.5	4120.5	135600	138790	153220	111790	170450	27279	30143	63568	163510	49054	159670	258670	182800	190680	169890	118940	17031	29598	33154	130810	199640	295400	173860	69598
AGKQLEDGRTLSD	463.901	3	1	16.73 - 23.41	5.8	P62979|RS27A_HUMAN:P0CG47|UBB_HUMAN:P0CG48|UBC_HUMAN:P62987|RL40_HUMAN		0	35478	0	14403	23126	30858	25525	0	0	2524.6	0	0	24124	7561.8	0	0	0	9337.8	4120	4539.9	0	1652.8	0	17644	20809	3513.2	0	955.34	13862	0	0	15103	0	16416	48877	8722.1	46189	8358.3	0	0	0	38103
SSSERAHQVLRI	461.586	3	1	21.35 - 26.47	5.9	P04070|PROC_HUMAN		81513	7842.4	10298	0	8535	12225	5740.7	0	0	0	46393	0	13044	0	0	0	0	0	11648	0	805.62	0	6959.1	1191.9	0	4029	0	0	17394	29278	7510.2	30906	0	0	0	0	3233.8	0	50120	29222	5369	12437
PVAEELSHHENL	458.891	3	1	22.22 - 26.50	5.2	Q9GZX9|TWSG1_HUMAN		0	0	0	11756	2532.5	0	17806	0	13078	6048.6	82107	9096.8	0	11038	37766	39247	0	0	31923	22582	38465	36983	0	8254.1	0	12423	0	4910	50067	74873	95017	188340	80137	82621	3047.2	0	6213	34193	40140	22816	47779	21851
AVALTKGGEARGEL	457.923	3	2	21.73 - 25.53	4.8	P10253|LYAG_HUMAN		103030	0	0	0	0	0	0	0	1194.4	0	14739	0	0	6166.2	58269	5500.2	3777.3	0	112530	21040	20954	17492	9916	4477.3	1981.2	14140	2524.1	0	49198	62481	54593	52583	48135	11542	1405.9	3944.3	2035.8	35681	116570	62789	52801	16079
PENEKGPFPKNL	457.239	3	1	24.31 - 28.58	7.6	P12830|CADH1_HUMAN		69897	8206.4	463580	12434	10756	11946	6231.5	0	0	0	0	0	0	0	0	0	0	0	0	0	0	0	0	900.37	6152.3	5653.1	0	0	16307	9693.9	161260	181380	22736	10763	0	0	0	43159	25937	17235	0	19209
TPLGPKWPEPVF	684.369	2	1	35.72 - 37.91	2.9	O00187|MASP2_HUMAN		824130	23959	246230	26480	34698	16225	97305	0	94679	0	61164	66206	68964	56076	437830	181490	0	0	92995	17856	153320	116980	6347.2	76183	35673	23557	0	5770.6	0	86049	17072	792610	104850	16699	0	0	5861.4	32089	10970	307610	10026	27017
VKVWPQQPSGEL	684.365	2	1	28.49 - 31.26	6	P02765|FETUA_HUMAN		137110	3695.8	114110	3413	4324.8	0	0	0	0	0	24404	0	6674.3	5573.5	0	0	0	0	15580	0	4755.4	1029.6	0	1487.2	5693.8	0	0	0	0	64839	41038	429640	182580	20977	1172.2	0	5178.2	4268.6	3764.9	11523	7980.1	10583
RAHGQESAIFNE	453.551	3	2	22.49 - 25.80	8	Q8WVN6|SCTM1_HUMAN		167950	2165.3	0	0	0	11310	650.44	0	0	1247.2	46792	0	0	0	14643	0	0	0	7954.8	5093.2	11312	47611	5108.5	0	0	8599.8	7691.2	217.2	19597	83403	37290	145800	30335	16851	666.31	2688.1	0	35825	44062	90921	21708	14788
FQVRANSAGATRA	450.239	3	1	18.58 - 24.26	4.4	P06396|GELS_HUMAN		147220	21137	111380	0	0	0	51855	0	56604	0	228120	26036	0	20133	63804	55504	0	0	10920	6179.2	15743	9197.8	1999.5	5774.9	0	5027.2	0	0	0	31026	180330	486590	148440	61274	4230.2	0	0	48162	56096	18783	0	0
LVIKGARDSHAGL	446.259	3	2	20.33 - 24.99	6.1	Q8WVN6|SCTM1_HUMAN		560190	31113	155110	0	0	0	22918	0	0	0	278670	0	0	23981	371240	0	0	0	23601	0	53404	146390	18400	7453.6	0	0	0	0	21726	0	88685	363520	80691	22420	0	0	0	130430	77342	426410	33260	36373
ANKADRDQYEL	661.818	2	1	20.20 - 24.60	8.2	P02787|TRFE_HUMAN		322510	15753	0	0	0	9124.8	0	0	0	0	0	0	0	0	0	0	0	1700.5	70391	3530.6	10942	19229	14297	4458.3	4812.3	12103	14388	4274.7	11512	5135.4	44443	17479	16244	1374.3	0	0	4789.7	0	0	18227	17647	0
YSRTQTPRAEL	441.231	3	1	20.00 - 24.93	6	P41222|PTGDS_HUMAN		88092	87467	0	62691	76672	56290	27039	12613	58737	0	24531	44039	44208	20304	0	0	0	0	46182	0	8440.2	1531	0	22004	29472	10838	0	0	7948.5	18720	109510	317900	19991	74211	18044	0	10754	34476	14468	21514	0	16857
RAPEPALEPESL	654.84	2	1	26.46 - 31.03	5.8	Q8N729|NPW_HUMAN		67594	22363	0	9175.3	0	3942.6	0	0	0	0	0	0	0	11853	0	0	0	567.68	26201	3800.1	7060.5	1129.7	1900.3	2069.2	1349.1	9136.9	733.7	3343.1	6959.1	7985.1	20743	21689	9373.5	6717.1	1578.2	0	0	4755.5	13135	11558	7549.4	6053.8
VVENGESSQGRF	654.808	2	1	18.15 - 23.50	8.7	P07911|UROM_HUMAN		0	0	0	46342	16012	0	0	19073	18860	0	0	42715	0	40833	0	0	7978	2796.8	0	11221	7226.9	0	0	0	0	0	0	0	42603	79356	27759	162870	33642	20398	16800	22208	51286	2077	267.11	969.17	0	27931
AASLAGPHSIVGRA	436.244	3	2	22.77 - 27.43	6.5	P08294|SODE_HUMAN		140900	2741.3	0	1741.4	713.49	2372.8	0	0	3894	7898.7	111460	0	0	3147.6	112340	105780	0	0	24195	21630	56562	43785	6670.6	6044.8	0	14545	3577.7	0	8468.4	48168	6209	37654	50714	6776.7	1322.3	0	0	29590	15067	19595	47192	8971.9
YGRAPQLRETL	435.24	3	2	23.17 - 28.95	4.3	P02760|AMBP_HUMAN		846730	35540	263860	23634	14462	6624.2	60221	0	101420	29044	9400700	76556	48793	119190	391650	0	0	0	439750	38261	40499	29955	77411	0	4258.6	23638	0	975	69887	276980	653180	1456900	914820	57986	0	0	4944.4	387040	809240	640760	65594	76499
YVVHTNYDEY	651.784	2	1	24.23 - 27.86	5.8	P02760|AMBP_HUMAN		0	20690	0	21830	20453	226.68	14864	0	18632	0	77098	7413.4	0	7984.1	0	0	0	0	6343.4	0	0	0	519.18	5478	8962.9	5655.9	0	0	21197	24242	84442	76476	59200	25291	3615.3	0	5259	20260	30732	14441	14917	12858
TYVPKEFNAET	649.814	2	1	24.78 - 28.59	4.8	P02768|ALBU_HUMAN		105730	108090	345640	57631	54207	17933	38953	0	37031	19537	50838	17953	15648	10628	58127	0	971.11	0	64511	8854.5	29526	0	1489.5	0	3102.6	14107	0	0	23753	31752	125620	36036	92585	4631.8	31511	20964	30304	13900	41382	49545	44741	12371
EETLTHTITKL	643.348	2	2	25.83 - 30.45	6.6	P01042|KNG1_HUMAN		0	48049	0	23024	5475.6	0	0	0	45567	0	334780	22693	21438	19651	119740	50582	0	0	19622	23377	0	13505	0	6235.9	8533.3	24064	0	0	4898.7	88991	76778	171850	27243	11493	0	0	0	63647	54009	57488	90707	55560
LSDPDKVTIGLL	635.864	2	1	33.99 - 35.80	3.6	Q14624|ITIH4_HUMAN		0	0	66201	0	0	0	0	0	0	0	143580	0	0	0	35426	0	0	0	90025	0	4204.9	8113.8	0	0	2793.7	7338.4	0	0	19926	194400	178270	136690	135260	12479	0	0	1166.4	63182	134040	205750	61682	23508
ASWDVEKTAIF	633.82	2	1	32.47 - 36.07	5.6	P35555|FBN1_HUMAN		43373	0	67923	6733.4	241.83	0	0	0	14336	0	27732	7264.9	5531.2	9915.1	0	0	0	0	30350	5619.8	2422.7	3195.7	4733.2	0	2841.5	7655.8	0	0	21118	16882	38524	22965	19900	9303.3	0	0	1468.7	11445	28819	9330.1	15767	10539
LRVAPEEHPVL	420.574	3	2	25.33 - 28.44	5	P63261|ACTG_HUMAN:P60709|ACTB_HUMAN		92938	0	306960	2566.7	0	0	3100.3	0	5486.8	103570	46178	0	0	5296.7	162190	22545	0	0	41184	7232.7	19855	29821	2835.2	901.48	466.69	27562	4866.8	846.39	0	123100	5215.4	89031	25768	5551.1	1658.2	3633.3	0	48444	28343	46125	70750	12596
IVLWQPVTADL	627.856	2	1	39.74 - 42.18	4.2	Q96IY4|CBPB2_HUMAN		19952	0	0	0	0	0	7557.4	0	0	9614.2	30842	5881	3969.5	15899	19017	4025.6	0	0	37965	10591	10351	19532	8374	0	3013.9	15074	0	1849.6	8238.2	13787	15597	7973	14519	1389.5	0	0	0	10529	27606	18152	12744	6684.8
DGVPGKDGPRGPT	418.212	3	2	16.25 - 21.01	5.2	P02461|CO3A1_HUMAN		99848	53934	0	52268	34186	39472	60753	26301	0	0	68134	0	29947	0	76889	0	22719	24131	238390	219390	234560	153880	259810	61432	34549	155840	296200	66361	349760	412760	248170	296580	95148	204650	35145	50257	0	173040	366620	116710	236130	132110
GRLASPGFPGEY	625.809	2	1	27.84 - 31.13	5.8	O00187|MASP2_HUMAN		67545	11215	0	26036	20810	9716.6	50134	0	67402	0	26485	0	17088	19750	0	0	0	0	12502	6854.8	9869.9	9981.5	0	12561	13018	3032.3	0	903.42	0	27063	49650	360710	52811	11917	4078.9	0	9671.2	23045	9487.8	0	0	17717
FKSLPGQNEDL	624.316	2	1	25.40 - 30.11	8.3	P01040|CYTA_HUMAN		0	61912	45924	11399	13760	5749.3	9301.7	0	53983	0	0	0	8570.8	7325.3	0	0	0	2681.3	14919	0	0	0	4177.9	4471.6	10621	10375	0	1215.1	23206	19760	17819	33077	0	3438.3	14468	4254.2	1990.3	4610.4	0	10650	6979	17649
VIKGARDSHAGL	612.344	2	2	15.97 - 22.00	3.2	Q8WVN6|SCTM1_HUMAN		2073200	153180	631500	69037	0	42751	37525	0	0	0	1279800	0	0	0	1468400	0	0	0	203050	48320	201330	282280	88332	48408	14675	24623	7427.8	0	167920	429300	381170	1541300	573280	198470	40100	0	15632	448940	536540	1310100	224330	222120
DDEKNWGLSF	605.769	2	1	33.80 - 36.61	5.1	P19652|A1AG2_HUMAN		27444	8324.5	23863	4432.9	12817	5193	11760	0	0	0	30713	13850	16107	12816	0	0	0	0	7969.5	0	0	0	0	4476	5240.1	4459.2	0	0	11507	24830	159640	60300	77094	3521.5	17934	0	6728.1	15176	36044	0	0	5664
YEKTDTDGKF	401.854	3	2	18.40 - 23.41	6.8	P02760|AMBP_HUMAN		77821	53703	0	77267	127880	51912	51833	6812.7	71713	0	70265	45136	54975	43693	30828	10700	0	868.25	15130	6390.4	3730.4	0	0	23160	14402	4095	0	1075.8	12122	10715	119650	245010	8985.8	64202	28937	0	72356	41262	17728	38133	5121.9	44077
ISWDGLDSGKL	595.803	2	1	31.20 - 34.69	5.9	P30086|PEBP1_HUMAN		37326	6101.5	25889	3538.3	0	0	11194	0	14683	0	0	0	0	6841.3	2532.1	0	0	0	4357.3	3168	0	1198.7	2188	3428.7	2683	4559.7	0	374.64	3842.3	8274.5	8940.9	10337	4319.5	0	0	0	999.67	4241.2	7142.3	6324.9	5543.9	2915.7
WRQVEGM(+15.99)ED	583.25	2	1	17.42 - 22.72	9.9	P25311|ZA2G_HUMAN	Oxidation (M)	22978	16200	0	19612	55680	0	8957.1	4891.2	0	2619.3	0	6678.4	662.99	0	9210.9	7412.6	2174	51.564	0	45090	21658	0	1303.7	3920	5084.5	232.29	1788.5	0	38999	35537	63174	118930	40627	0	17899	0	35092	0	0	35577	8220.3	4174.2
KTALQPMVSAL	579.828	2	1	29.19 - 32.14	6.2	P07911|UROM_HUMAN		0	7115.5	0	0	0	0	0	0	0	0	0	0	0	0	15536	0	1540.5	0	3310.9	21214	3741.4	0	7584	1570.2	2565.6	4319.5	837.98	0	9613.8	46228	7318.2	11132	11713	0	1439.1	0	2520.2	874.38	0	15588	8309.3	9715.7
WRQVEGMED	575.251	2	1	23.45 - 27.67	6.4	P25311|ZA2G_HUMAN		83387	33022	0	13149	73605	12846	19209	1025.1	21747	0	64087	17438	8691.9	20593	32963	0	0	0	0	0	0	6319.4	1337.5	19011	17382	6443.3	632.03	0	526.24	26925	199840	407170	153240	37664	27557	0	50602	22595	18897	21517	25173	16835
YVVHTNYDE	570.252	2	1	19.56 - 25.16	4.8	P02760|AMBP_HUMAN		17145	41495	0	45447	42653	12221	14299	0	21245	0	178280	11698	15571	9109.8	0	0	0	1249.7	22811	7350.9	0	7692.8	0	1159.7	15108	17343	3758.1	358.4	33180	46477	108160	132660	89350	25799	20968	6924.7	42136	47848	54559	44134	8466.7	26357
PGKDGPRGPTGP	568.293	2	1	16.30 - 23.60	3.5	P02461|CO3A1_HUMAN		382730	184330	1001000	426420	245270	724680	239380	87577	645970	256160	263930	304280	101380	352090	194110	128340	10185	49338	46893	43644	35431	33706	49832	46293	89795	257860	57042	40550	417090	66874	43240	43744	41480	31086	35014	277800	57529	30267	83524	95540	44913	26951
VQVFAPANALP	563.816	2	1	33.23 - 34.96	3.7	Q96FE7|P3IP1_HUMAN		2838.8	15519	0	9814.6	913.91	5355	15610	2541.4	12798	7095.5	0	5405.3	21030	8482.8	0	0	2402.1	3722.4	7414	0	1915.7	0	3190.3	5567.9	5115.4	11996	1889	2132.4	15171	11942	20893	10100	0	7765.3	9938.2	4446.8	19589	8265.1	15582	4745.7	14496	4628.6
HQDWLNGKE	563.764	2	1	20.26 - 25.19	7.8	P01857|IGHG1_HUMAN:P01859|IGHG2_HUMAN		8929.7	6967.8	0	7248.7	2408.7	17440	0	0	0	0	0	0	6082.9	0	0	2645.7	0	6071.3	12526	4504.1	16065	0	6440.1	0	8329.9	32582	0	7847.5	37783	19680	15757	0	541.41	0	0	23682	3625.8	7035.2	41778	13738	37424	0
ASWDVEKTAI	560.284	2	1	27.65 - 31.43	7.3	P35555|FBN1_HUMAN		51170	21244	0	6763.6	2221.9	0	0	0	10260	0	28916	0	0	4811.7	18568	0	0	645.11	10095	2414.5	0	0	2530.2	1406	1944.2	7875.1	0	0	24694	14968	58244	38833	30438	14294	1367.3	1624.7	5201.4	10022	50955	21901	18274	16152
YKAIPVAQDL	559.313	2	1	28.65 - 32.34	6.2	P10451|OSTP_HUMAN		0	15918	34969	21598	12799	13435	38998	9689.1	0	8839.2	0	7942	30703	7024	0	0	153.61	10615	4722.2	0	0	0	0	3879.1	5290.5	2145.2	0	1058.1	10511	1949.2	9715.3	0	0	1365.8	3561.4	2630.2	5592.4	8273.7	0	4841	8374.6	6805.3
RAHGQESAIF	372.523	3	2	23.24 - 26.74	6.4	Q8WVN6|SCTM1_HUMAN		734800	33902	1146.7	16991	0	32208	27928	0	24238	5907.9	297440	0	0	0	315550	0	0	0	122420	40352	128350	132730	45917	25567	12517	9985	0	244.6	93922	266000	253200	772580	372230	95816	10898	0	9630.9	329510	275630	694750	124810	0
FRFAGNYDL	551.767	2	1	29.73 - 34.41	7.3	P07911|UROM_HUMAN		75354	0	0	0	0	0	2773.6	0	0	0	30424	623.62	559.66	0	0	0	0	0	4161.6	3952.4	1385.8	7268.4	11727	0	0	0	0	0	16516	50247	17662	32280	22651	0	0	0	0	2302.8	25177	31787	7595.6	6641.6
FSSPHGKDLL	367.528	3	2	24.25 - 27.77	4.7	P02787|TRFE_HUMAN		983200	50146	1101600	11966	18252	0	4426.8	0	0	0	165710	0	4112.1	0	617580	64310	0	0	452570	16178	184510	11839	1533.6	421.76	2276.2	20610	0	0	22957	58653	218560	262200	182350	2901.6	15022	7076.8	0	0	132470	162680	171710	15305
PILRHGIQY	548.814	2	2	23.43 - 26.82	5.3	P01042|KNG1_HUMAN		586950	10085	0	6384.1	0	1943.8	11059	0	13738	1920.4	20340	16405	9290.2	0	2921.5	110860	0	0	0	0	0	0	0	0	0	1861.6	0	0	0	0	5909.6	34519	0	0	0	0	0	16450	2059.4	11458	4454.8	5067.4
AVRLVFQDF	547.801	2	1	35.53 - 37.43	4.1	Q9NZP8|C1RL_HUMAN		53954	0	0	0	0	0	16247	0	7667.3	15981	44769	11835	3538.7	10593	24210	25251	0	0	38594	6431.6	25816	33379	10688	8310	1746.5	8389.9	3256.9	0	3885.7	6508.1	8494.9	5766.7	3803.1	0	0	0	0	5218.7	10312	10689	8579.2	4254
GRLASPGFPGE	544.277	2	1	24.06 - 29.44	7.9	O00187|MASP2_HUMAN		0	13577	223500	13890	21241	0	0	0	0	12316	0	5088.2	12120	5151.8	16755	16148	0	0	7718.2	0	3285.3	0	0	5855	14461	1889.9	0	0	4263.4	15311	12324	77141	15260	6188.9	14183	0	23187	4136	0	44058	0	12743
GPKWPEPVF	528.777	2	1	33.37 - 36.46	4	O00187|MASP2_HUMAN		96243	10283	0	14842	418.79	0	0	0	49009	0	209750	0	9016	11570	0	0	0	0	24233	28557	42514	35471	19647	4323.8	0	15377	0	2050.6	20178	47131	112630	51395	53082	0	980.26	0	0	73006	76902	114250	0	0
IVDKVKPQL	347.22	3	2	21.55 - 25.80	5.4	P01040|CYTA_HUMAN		37629	73707	55024	26612	28359	15217	18247	8910.7	204960	0	3890	5990.7	24457	17238	0	404.4	0	2708.9	24272	0	0	0	2234	14716	25483	18070	0	1712.5	71248	27056	38647	75975	18655	13770	42263	28588	1606.5	5065.8	31143	4162.3	0	35039
VVLPKHILD	517.321	2	1	26.28 - 28.85	5.3	Q9BZL3|SMIM3_HUMAN		33543	2483.6	0	0	0	0	5707.5	0	0	0	112460	668.3	0	3456.5	35329	19818	0	0	1957	19211	4382.5	6569.9	14635	0	0	5383	760.37	0	7345	6899.4	8296	9787.3	7948	0	0	0	0	7990.1	34865	10769	5436.3	0
NVAKGIRSF	496.284	2	1	21.68 - 25.93	4.7	P39060|COIA1_HUMAN		171400	9831.6	0	11536	7263.7	4512.5	10938	0	0	0	145620	0	0	17559	0	0	0	0	19033	10380	9835.2	17980	11438	0	0	5614.7	0	0	34964	11817	64247	31701	24082	4840.9	0	0	0	41691	83484	49390	27335	2838.6
VLNLGPITR	491.804	2	1	28.57 - 31.41	2.8	P07911|UROM_HUMAN		42214	89641	73835	37153	12291	21050	67916	7802.9	57980	41272	91648	50865	26890	27267	101160	42564	17830	22648	65871	56749	77191	74347	16758	5364.4	17379	60435	119170	40442	43745	49726	71002	23830	27312	9613.1	4738.6	10659	13959	75548	62110	51226	61864	19678
PGKDGPRGPT	491.257	2	1	16.53 - 23.20	3.3	P02461|CO3A1_HUMAN		171570	68356	308090	89807	25088	100970	124900	27821	122590	113770	209270	69586	35207	56216	190550	262600	14398	9548	143100	155180	92814	64541	103370	32033	25144	82032	165510	37626	125000	173210	114790	137630	76909	102800	18843	35113	0	93279	188060	127370	141260	71614
KELKFVTL	489.303	2	1	28.78 - 31.56	5.2	P15309|PPAP_HUMAN		93037	0	0	0	0	0	22082	0	4467.9	0	3230.7	0	0	7122.7	143400	61081	0	0	14223	7747.8	24143	30298	0	0	0	1120.4	1125.3	0	0	19179	0	22937	0	3337	0	0	0	7988	8049.2	14019	12591	0
SKWSGPLSL	487.767	2	1	31.13 - 33.88	5.5	P30086|PEBP1_HUMAN		39945	0	0	0	0	0	2120.2	0	2554.3	0	8317.2	0	0	0	19378	9634.4	0	0	3885.3	2883.5	0	4220.2	3420.4	0	0	3246	0	0	1269.5	6075.1	0	4902.9	1457.4	0	0	0	0	1720.4	12383	6983.6	5266.9	0
YKWKETL	484.264	2	1	24.38 - 29.22	6.4	Q14624|ITIH4_HUMAN		187530	22954	59591	13314	0	0	29798	0	54602	37621	205970	0	0	6278.1	59628	30891	0	0	4326.1	0	0	964.86	0	0	0	0	0	0	0	8985.3	15212	88889	16031	0	0	0	0	20127	53185	78422	0	0
PRYPVGKF	321.851	3	2	23.30 - 27.41	5.5	P01344|IGF2_HUMAN		2025500	205260	109540	118450	129340	74124	167830	11520	158050	0	550800	142460	145730	59039	629680	366580	0	3695.3	21951	8348.3	4129.5	11065	10822	2017.4	0	2834.3	0	1580	86483	62513	59349	107810	56268	3952	33676	10296	39832	39487	46541	57120	30989	5321.1
RPPGFSPF	452.735	2	1	30.20 - 32.84	5.7	P01042|KNG1_HUMAN		102760	0	0	0	5073.8	13140	28437	318.09	0	24282	0	26215	12741	40250	67791	30907	0	1245	27840	13660	59102	17766	0	4400.1	0	8988.4	21470	0	0	32753	0	15380	53456	5190.1	0	0	0	0	0	0	12835	0
LNLGPITR	442.27	2	1	27.16 - 30.49	3.6	P07911|UROM_HUMAN		292700	174790	103180	42045	82122	59049	36792	29688	38123	18366	100840	35527	83350	22203	107180	60609	5870.6	49414	57786	34960	23854	52952	26534	7936.4	23378	32789	14573	5111.1	117770	288630	112010	259070	115990	24412	50086	28175	148250	79263	195240	68980	148440	127800
FTVRMAL	419.233	2	1	31.81 - 35.73	5.4	P07911|UROM_HUMAN		26263	0	0	0	0	0	10468	0	0	7594.4	14656	0	0	0	47696	0	0	0	5636.2	0	7647.3	15703	18249	0	5622.6	10173	0	0	33574	148720	13667	30560	63600	5386	0	0	0	0	18404	52118	39124	22596
MGPPGNPGP	823.374	1	1	15.50 - 25.76	8.3	Q8NFW1|COMA1_HUMAN		349680	135780	0	193170	0	128170	98697	26438	106630	1317.9	523820	0	54946	125170	0	0	0	0	381820	4172.3	0	0	0	0	8596.7	0	0	10047	0	471440	0	214700	0	0	0	49323	10734	10681	0	823150	418510	0
HASLDKF	409.212	2	1	19.59 - 24.95	9.3	P69905|HBA_HUMAN		0	13763	263890	0	2687.8	0	1129.6	13026	7882.9	2465.7	11990	4407	416.07	4165	0	0	0	0	30830	13879	17821	20778	27177	0	10355	17103	17438	8528.9	37301	47058	36202	22880	31716	16742	19495	0	7677.7	18302	46476	1055	155070	44211
FESFGDL	814.361	1	1	32.37 - 38.31	13	P68871|HBB_HUMAN:P02042|HBD_HUMAN		0	671.1	0	1626.6	397.14	1790.5	0	2048.3	2410.2	0	1469.5	0	638.6	1635.9	0	0	318.6	525.56	0	14411	0	891.03	612.85	1615.7	0	0	224.28	1185	1494.4	3451.8	0	2178.4	1748	0	437.38	281.5	0	0	0	1233.1	1846.4	2097.5
PPPPPPPP	398.22	2	1	18.15 - 23.64	8.4	Q2VWA4|SKOR2_HUMAN:O60422|ONEC3_HUMAN:P14866|HNRPL_HUMAN:O15047|SET1A_HUMAN:Q9ULL5|PRR12_HUMAN:Q15032|R3HD1_HUMAN:P13378|HXD8_HUMAN:Q9H7N4|SFR19_HUMAN:Q86UP3|ZFHX4_HUMAN:Q92841|DDX17_HUMAN:Q15911|ZFHX3_HUMAN:Q9UPS6|SET1B_HUMAN:Q9HCJ0|TNR6C_HUMAN:P10275|ANDR_HUMAN:Q9UPT8|ZC3H4_HUMAN:Q9NQX0|PRDM6_HUMAN:P58401|NRX2B_HUMAN:O14514|AGRB1_HUMAN:O15054|KDM6B_HUMAN:O95271|TNKS1_HUMAN:Q5JU85|IQEC2_HUMAN:Q9…		6687.4	29613	0	0	9245.8	3695.4	13118	4644.1	13270	1840.5	0	3747.1	0	0	3444.4	0	1667.2	9735	25887	11546	29814	38130	20494	20951	10554	30626	32383	18875	46865	34975	57290	0	17975	14494	13308	16665	9977.8	35241	37723	26309	31648	18397
KLGHPDT	384.208	2	1	16.04 - 20.67	8.4	P06702|S10A9_HUMAN		9143.2	37988	1266200	13202	4243.7	7429.1	7973.1	0	153940	0	0	0	0	0	0	0	5742.2	211.41	5398.1	6051	7583.7	1460	3402	1242.2	3124.4	2478.6	4149.2	3509.4	10040	10983	4898.1	7940.4	7898.1	6860.8	2976.9	6866	0	2375.9	0	0	6642.6	4458.9
SDVFAAGT	767.348	1	1	36.00 - 44.79	5.2	Q8IVV2|LOXH1_HUMAN		113270	80879	79862	5709.8	0	86957	70177	4908.8	190950	45548	116940	2385.7	0	106810	245400	184130	106780	0	82300	69052	64574	78157	0	18697	1972.3	27218	8900.3	33763	41293	153590	3380.5	231900	59641	22392	16053	14544	30584	42825	65688	495300	170290	193820
APHGPGLI	381.216	2	1	23.83 - 28.31	8.6	P02765|FETUA_HUMAN		0	11351	11168	8409	17052	0	948.1	0	0	0	0	0	5995.8	6466.6	0	0	0	0	744.98	0	5980.3	0	0	2261.3	9741.2	2690.9	0	0	0	15006	19162	101090	16422	23439	4689.7	0	11628	0	0	16087	9411.7	11381
PVVPVHL	380.738	2	1	29.00 - 31.17	4.8	P12724|ECP_HUMAN:P10153|RNAS2_HUMAN		0	21616	0	16749	0	7936.3	10981	0	19031	0	6145.4	21925	7949.8	28595	0	0	0	0	7187.9	3667	991.14	201.02	0	13488	5890.2	6182.1	0	547.75	32565	10282	56833	13736	5317.9	5739.8	10316	5847.2	18663	23560	13832	0	19174	20711
KPALPAGT	754.446	1	1	42.80 - 45.41	5.5	P06396|GELS_HUMAN		39085	1492.3	18654	0	0	0	12265	0	4272.7	14188	37494	0	1318.5	2576.7	39366	8787.3	376.61	0	23569	26331	20460	9946	36625	3564.3	4580.3	4695.3	4481.8	2412.9	0	3826.9	0	2148.3	0	0	0	0	0	0	2187.4	2572.2	0	1755.9
APHGPGL	324.675	2	2	19.31 - 23.70	6.7	P02765|FETUA_HUMAN		49546	0	115750	5449.8	6493	0	0	0	0	0	0	0	0	5183	0	0	3820	0	7304	0	7385.6	1819	0	2304.6	13091	1253.7	0	2922.6	2835	15725	12996	126080	9622.5	20563	3637.3	4605.3	5482.5	6969.3	0	0	3201.9	5093.8
AGPSSPT	616.292	1	1	27.90 - 35.22	11.9	Q6PFW1|VIP1_HUMAN		0	0	0	1062.9	3727.4	3036.3	0	415.59	15181	14034	0	0	3874	1279.2	85724	3254.5	0	126.57	0	0	6710.6	21840	16976	1373.5	407.04	4994.1	0	541.71	0	8133.8	8623.9	3102	7721	14783	0	1068.9	0	8087.2	21710	0	10968	691.61
[truncated: 45 more columns]

## Sheet: Supporting Table 2
								Control	Control	Control	Control	Control	Control	Control	Control	Control	Control	Control	Control	Control	Control	Control	Control	Control	Control	Control	Control	Control	Control	Control	Control	Control	Control	Control	Control	Control	Control	Control	Control	Control	Control	Control	Control	Control	Control	Control	Control	Control	Control
Peptide sequence	m/z	z	#Vector	RT range	Avg. ppm	Accession	PTM	Sample_1	Sample_2	Sample_3	Sample_4	Sample_5	Sample_6	Sample_7	Sample_8	Sample_17	Sample_18	Sample_19	Sample_20	Sample_21	Sample_22	Sample_23	Sample_24	Sample_33	Sample_34	Sample_35	Sample_36	Sample_37	Sample_38	Sample_39	Sample_40	Sample_49	Sample_50	Sample_51	Sample_52	Sample_56	Sample_57	Sample_58	Sample_59	Sample_60	Sample_61	Sample_62	Sample_63	Sample_72	Sample_73	Sample_74	Sample_75	Sample_76	Sample_77
FAEEKAVADTRDQADGSRASVDSGSSEEQGGSSRALVSTL	1018.48	4	2	25.47 - 29.62	7.7	P01833|PIGR_HUMAN		15.3257	14.8171	14.7925	13.3365	17.2897	14.4288	17.0735	15.9392	17.4831	16.1845	15.2782	16.8025	15.9301	16.0908	15.8049	16.557	15.5043	15.169	14.1573	15.3461	14.5711	14.4269	15.4949	16.781	16.3385	15.716	14.9443	16.231	16.4171	15.1503	15.3238	15.6219	16.0473	16.6115	13.5622	12.8633	15.3173	14.3837	14.3315	16.3012	15.5749	16.5215
EEKAVADTRDQADGSRASVDSGSSEEQGGSSRALVSTL	771.366	5	2	24.21 - 28.80	5.5	P01833|PIGR_HUMAN		16.9839	17.8059	15.7844	16.507	15.9457	17.4149	18.0385	17.6628	16.7414	17.9233	16.6839	18.4837	17.2237	16.7989	18.3356	18.4007	11.9508	17.5962	18.5446	18.1541	17.3586	17.1035	17.8937	18.5953	17.2992	18.0969	16.6788	17.3869	18.6326	17.0631	16.5823	16.0283	17.0787	17.9467	17.7991	17.4309	18.6804	16.4646	16.8367	18.5489	17.8063	18.285
DADLADGVSGGEGKGGSDGGGSHRKEGEEADAPGVIPGIVG	944.944	4	1	27.32 - 34.11	5.8	P14209|CD99_HUMAN		15.4028	16.1162	15.8234	16.3651	16.7847	16.0875	16.9883	15.4756	16.9759	16.3568	16.4984	17.3083	16.717	16.5401	9.47832	16.2387	14.6666	14.9435	16.0843	16.3991	14.6303	15.0088	16.166	15.9589	16.1556	16.1172	15.6359	15.7819	16.9826	15.5291	16.1092	14.9364	15.2716	16.5156	14.6407	11.8738	14.168	15.9395	16.0754	16.2495	16.1509	15.5358
GRPEAQPPPLSSEHKEPVAGDAVPGPKDGSAPEVRGA	738.176	5	2	21.88 - 26.09	7.3	O15240|VGF_HUMAN		13.7397	15.7391	15.2165	16.3357	15.5196	13.4751	14.3167	15.3215	16.2143	15.1275	14.9498	15.1502	14.7196	14.8988	14.0633	14.004	15.1333	13.9566	14.5588	13.5057	14.2198	14.4725	15.3169	13.3725	14.2137	14.4948	14.8583	14.5516	14.2668	14.3395	15.6323	14.9647	14.9244	13.6157	15.2843	13.5659	13.729	13.2398	14.7204	14.2993	13.5873	14.0315
DLADGVSGGEGKGGSDGGGSHRKEGEEADAPGVIPGIVG	718.944	5	1	26.96 - 31.37	6.4	P14209|CD99_HUMAN		14.3656	15.8409	14.6767	15.2708	14.7145	15.7672	14.7911	13.3603	16.0781	15.1185	14.8812	15.1036	14.6124	14.1606	14.9813	15.1942	14.7621	14.5915	14.7468	14.766	14.0803	14.4157	14.9297	14.1576	14.7068	15.5113	14.3339	15.4356	15.7381	14.5778	14.9295	13.855	13.905	15.2201	15.4442	14.8425	15.45	14.1141	15.1793	15.5404	14.897	14.2277
FAEEKAVADTRDQADGSRASVDSGSSEEQGGSSRA	890.152	4	2	18.63 - 26.94	4.2	P01833|PIGR_HUMAN		16.7988	18.0064	16.9853	18.8539	16.9906	17.7335	18.5779	17.977	17.5156	16.6148	18.3122	16.3664	17.2966	16.6659	18.7477	16.7579	15.7756	15.7266	17.6069	16.1931	16.691	17.385	17.6879	18.6106	18.551	16.4503	17.5424	18.093	17.4889	17.149	17.8215	17.4829	18.2056	18.866	17.7091	16.4023	17.901	17.4573	16.8021	17.7047	17.2415	17.5923
AVADTRDQADGSRASVDSGSSEEQGGSSRALVSTL	867.409	4	1	24.85 - 28.37	6.8	P01833|PIGR_HUMAN		13.272	14.9359	14.8642	13.8655	14.1689	15.3291	13.825	12.6978	15.2308	14.4372	15.343	14.8965	13.8894	13.8657	14.4832	12.2736	13.3325	14.9505	14.6446	14.5684	13.5214	13.3705	15.6163	14.0103	14.521	14.5822	15.7254	14.6668	16.0895	13.87	15.9799	12.9045	14.8573	12.358	15.25	13.2174	14.8276	14.0487	15.8014	15.0984	13.7158	13.0405
VADTRDQADGSRASVDSGSSEEQGGSSRALVSTL	849.651	4	1	23.89 - 27.47	8.1	P01833|PIGR_HUMAN		12.8761	13.4682	14.1557	13.9376	12.5084	13.0303	13.9809	12.2545	13.9145	13.0572	12.1883	12.6544	12.1635	13.6844	17.755	13.3704	14.2873	14.4331	13.0995	14.2845	12.9773	13.0229	14.3933	13.2631	15.0634	13.4093	14.9371	16.2034	14.3991	13.271	13.0333	13.2948	13.823	14.254	13.3625	14.1325	13.9369	12.0139	13.6502	13.8384	12.4027	14.0705
EEKAVADTRDQADGSRASVDSGSSEEQGGSSRA	668.703	5	2	16.63 - 21.21	4.1	P01833|PIGR_HUMAN		17.599	18.6956	16.3148	18.3675	16.3852	18.3325	19.1299	18.6604	16.8162	17.2956	18.8363	16.6194	18.1204	16.2128	18.2871	17.2087	17.1443	17.8098	18.6637	18.321	18.1915	17.6958	16.7944	17.7896	17.1155	17.2192	18.6736	17.2873	17.2974	16.8852	17.5569	17.1502	17.5699	18.609	16.9117	18.651	16.1167	16.783	16.6575	18.8782	18.2938	16.621
DGVSGGEGKGGSDGGGSHRKEGEEADAPGVIPGIVG	823.641	4	2	26.44 - 30.50	5.5	P14209|CD99_HUMAN		15.4458	17.2661	15.7629	17.3997	15.2417	16.103	17.4684	14.961	17.3758	16.6915	16.3136	17.4411	17.1677	17.5509	16.6898	16.5252	15.1519	16.2427	15.9158	16.9183	15.4322	15.9264	16.8541	16.185	16.5695	16.8276	16.3179	16.0027	17.768	16.4711	16.7965	15.5465	15.9958	17.0826	16.2171	16.4458	15.434	16.2289	16.7138	17.0765	16.4367	16.6876
IAVEWESNGQPENNYKTTPPVLDSDGSF	1032.14	3	1	31.70 - 35.36	7.4	P01857|IGHG1_HUMAN		11.1106	11.2813	17.3908	13.1634	15.1131	12.2589	14.4303	13.6694	15.0754	10.7257	14.8935	14.2236	14.463	14.2319	13.1549	13.8796	12.8614	14.8393	13.7563	13.8762	15.2225	14.9646	13.952	13.0272	11.1119	5.95175	14.2537	13.3354	14.5945	13.8018	14.4857	14.1574	13.4119	12.9692	15.0658	15.2937	14.8545	14.3047	13.6892	13.1935	15.2426	15.0096
EAEDLQVGQVELGGGPGAGSLQPLALEGSLQ	1007.18	3	2	35.82 - 39.21	7.4	P01308|INS_HUMAN		14.5134	14.9547	12.2525	13.1959	14.297	15.1687	15.0205	17.0686	11.1543	15.3664	15.8588	16.2825	16.5058	15.086	16.6606	18.1126	14.4016	13.0183	14.6888	13.0734	13.851	14.8673	15.5396	15.6322	16.4399	15.2754	15.7531	14.6219	14.6971	16.0492	15.4199	18.1155	16.3342	16.0252	12.0889	13.7809	16.6108	14.0572	14.088	13.4347	13.6694	14.73
TWLNPDPSQKQNLLAPQNAVSSEETND	999.473	3	1	30.11 - 33.17	9	P10451|OSTP_HUMAN		14.8545	14.5213	14.5611	14.4262	7.09905	14.6401	14.8322	13.2264	7.61542	10.6921	12.5295	13.8147	11.3807	11.1325	10.7668	11.8181	14.0121	9.09388	11.7354	11.9341	13.4137	14.2272	13.8729	13.6492	9.07021	10.552	11.7158	13.0636	11.1148	11.7259	13.1891	12.2169	13.419	11.3539	15.474	14.2624	15.2005	14.5006	12.5758	9.55349	13.0129	14.1043
AIPVAQDLNAPSDWDSRGKDSYETSQL	988.469	3	1	28.19 - 33.32	9.5	P10451|OSTP_HUMAN		14.8662	12.0944	13.8737	11.267	13.2285	12.2561	13.4439	13.826	11.363	11.861	11.853	13.8451	14.3087	12.1537	12.6138	12.8911	15.0391	9.09656	12.2338	13.6472	13.0317	11.5881	11.8612	12.9544	12.4901	13.5755	11.3137	12.4864	13.9434	11.4722	13.8867	14.6107	14.6778	15.1429	14.3235	9.60727	14.6189	12.8942	13.1773	10.1423	13.3882	11.6444
LAQELPQQLTSPGYPEPYGKGQESSTD	974.128	3	1	27.99 - 31.44	10	Q9NZP8|C1RL_HUMAN		13.1441	13.2573	11.8255	11.7103	10.4712	10.4668	13.6787	13.4444	11.9331	8.28893	12.4917	13.49	13.0466	13.3514	11.2725	12.1979	9.87145	12.6843	12.749	12.9504	11.7681	11.5818	11.7453	13.2197	12.177	13.4045	11.8698	11.419	12.3246	11.9169	12.3172	12.362	11.3444	12.0946	12.3061	13.6814	12.4691	12.4606	10.7591	11.7074	11.8336	13.4815
WLNPDPSQKQNLLAPQNAVSSEETND	965.794	3	1	28.40 - 32.17	9.1	P10451|OSTP_HUMAN		16.2863	13.7215	10.3979	13.7651	13.8739	13.6543	14.2926	11.232	14.9976	13.2847	13.4778	12.9093	8.45949	14.1157	11.976	12.1764	12.6004	13.1652	12.2056	12.9484	14.0705	14.5637	13.7568	12.4222	10.5042	13.5658	11.7543	11.9587	13.3658	12.1148	12.8357	12.4766	12.782	13.3102	13.9257	12.6204	14.0733	14.3962	12.9044	11.0605	13.0339	11.0165
IPVKQADSGSSEEKQLYNKYPDAVAT	710.358	4	2	24.14 - 27.93	4.4	P10451|OSTP_HUMAN		17.9052	19.9306	17.2241	17.1549	17.6685	17.1306	17.3705	17.6217	19.6336	17.3455	17.225	17.5481	17.4024	18.6901	16.7652	17.1433	17.7816	12.5624	16.0878	18.0637	16.9545	17.0782	18.8632	17.7171	18.3225	18.7987	16.9078	16.6401	17.6339	16.2095	16.8023	15.9688	17.2279	16.7296	16.3808	17.3827	16.5729	18.0952	17.6993	17.7702	18.5477	16.8325
EAEDLQVGQVELGGGPGAGSLQPLALEGS	926.794	3	1	35.45 - 37.28	6.9	P01308|INS_HUMAN		13.6247	13.96	13.0036	13.2714	14.9705	14.2811	11.3597	14.0769	12.9693	13.4385	11.6796	12.5179	11.127	12.6132	13.3042	14.3864	12.7578	10.6111	12.6609	10.1248	14.134	15.6767	14.6826	14.0821	12.5387	14.1178	15.2385	14.5853	11.386	12.2126	15.5777	13.1694	11.8496	11.8714	14.5333	10.974	13.8133	10.7637	14.8532	13.8526	9.68583	11.295
TAQLDEELGGTPVQSRVVQGKEPAHL	690.612	4	1	26.99 - 29.16	5.7	P06396|GELS_HUMAN		13.8109	13.7001	13.8622	11.6708	15.1953	14.1668	13.3042	15.2251	11.7546	13.2164	15.763	13.3619	14.3233	14.4367	14.1349	14.6393	12.7178	15.1921	14.0405	14.6257	14.869	14.5888	13.8461	13.4902	14.3853	15.0345	11.2201	12.5142	10.0316	13.3799	14.8916	15.5191	15.263	15.4082	14.6459	14.6261	15.1987	14.2395	14.0316	13.5362	12.7661	12.3655
IPVKQADSGSSEEKQLYNKYPDAVA	685.096	4	2	24.31 - 28.78	4	P10451|OSTP_HUMAN		18.2487	16.4095	13.588	17.1783	16.6065	16.8084	20.3415	16.5028	14.6015	17.3931	17.7202	20.159	17.5908	18.0062	17.1982	17.1478	13.9386	17.1391	17.5831	17.766	16.5978	16.4193	17.7268	18.8024	18.5078	17.0739	16.8724	14.6785	17.5909	16.4893	17.3489	16.0432	17.2666	16.9433	12.9043	14.2672	14.8621	17.2156	16.7939	15.5612	17.8047	17.6274
AQLDEELGGTPVQSRVVQGKEPAHL	665.348	4	1	26.49 - 29.05	8.7	P06396|GELS_HUMAN		13.5635	13.687	14.0229	13.7945	14.8143	13.8623	12.7394	14.0829	11.0549	13.1746	15.3806	13.1141	13.9961	13.4315	13.8669	13.7557	14.0444	14.863	12.7305	13.413	14.5034	14.3724	12.9555	12.6457	12.4756	14.183	13.3911	15.7636	14.122	12.9291	14.0963	14.9543	14.3773	14.6136	13.7103	14.2799	14.4917	13.5159	13.1646	13.0265	12.751	13.1369
VKQADSGSSEEKQLYNKYPDAVAT	657.824	4	2	22.93 - 26.53	6.6	P10451|OSTP_HUMAN		16.3642	18.05	15.0472	15.0634	16.525	14.4609	17.6973	17.0987	18.3055	16.5126	14.8422	15.4081	16.4594	17.8893	15.0095	16.7864	15.07	12.7801	15.224	16.3844	15.5347	16.6208	17.3486	15.6169	15.991	16.1657	15.718	15.9931	15.3226	15.9345	15.5281	14.6931	16.4637	15.6313	16.0003	14.9317	15.5119	17.287	15.6002	15.8822	16.5527	15.3438
LSDPEQGVEVTGQYEREKAGFSW	871.41	3	1	29.81 - 34.95	5.7	Q14624|ITIH4_HUMAN		13.8452	14.8112	15.976	10.1599	15.0836	13.5989	15.7856	14.6878	12.7905	14.0478	15.5543	10.2314	14.9833	14.5252	12.6272	13.2921	15.1286	16.1188	15.4525	14.461	13.3172	13.8841	13.0872	12.8062	15.6344	14.5289	14.0942	16.2276	12.8358	14.7312	13.7972	14.1347	14.5189	13.2648	15.9348	14.1021	15.5992	14.4465	15.1556	16.2035	14.5756	13.7303
MVEHTPDEESIDWTKIEPSVNF	868.401	3	1	32.85 - 36.59	6.7	Q12907|LMAN2_HUMAN		14.1631	15.2628	14.377	14.5088	14.669	14.3562	11.2697	11.8275	11.5992	13.2516	14.9887	13.9804	14.3541	13.9784	13.3057	11.0311	13.7063	14.3822	13.1691	15.1879	13.9659	13.7824	14.739	15.5163	15.1546	14.6282	13.2743	15.0216	13.4982	13.2066	14.0001	14.0282	14.4389	13.0698	15.2534	13.5977	14.8324	13.1292	14.5155	14.7023	12.6896	12.6881
AQDLNAPSDWDSRGKDSYETSQL	861.723	3	1	26.60 - 30.85	7.1	P10451|OSTP_HUMAN		11.1302	16.8316	13.9202	13.1398	14.1246	12.1603	13.3436	12.8778	15.611	14.2345	11.5929	13.2609	11.3442	16.1684	9.73752	13.161	13.5626	13.8861	11.8615	15.306	14.4655	11.5028	11.1575	13.6582	13.814	14.5032	12.147	14.1834	13.9029	14.7227	10.7359	14.991	14.1186	13.4844	12.6624	11.5887	13.3002	12.6816	16.1995	13.2058	11.1144	13.6024
EDPQGDAAQKTDTSHHDQDHPTF	645.025	4	1	18.58 - 23.36	5.9	P01009|A1AT_HUMAN		15.1629	14.7801	14.35	14.7468	14.1371	14.8764	13.6492	13.6941	15.0831	14.884	14.7027	14.3799	14.4337	14.9096	14.5457	14.8996	15.2757	14.7189	14.2374	15.4161	14.2698	12.5176	13.9774	15.6002	14.4441	15.8107	15.2201	15.9926	14.7559	14.7428	14.3523	14.2088	14.6806	13.4306	14.8083	12.6711	13.4746	13.8146	14.5464	14.5168	15.2083	15.5672
IPVKQADSGSSEEKQLYNKYPDA	642.569	4	2	23.03 - 26.33	5.5	P10451|OSTP_HUMAN		16.7606	16.4395	17.4728	14.578	15.6216	16.068	17.1105	16.1973	14.6231	14.8271	15.7924	16.9295	15.1515	13.2922	15.257	13.9651	15.9803	14.4865	15.1906	16.3341	15.6111	16.1069	17.0802	15.9339	16.2509	15.3153	14.4491	15.7328	15.2871	13.955	15.4263	14.3954	14.7782	14.611	13.9489	15.115	14.5879	16.3862	15.612	14.1454	16.3079	12.9658
LSRQELFPFGPGQGDLELEDGDD	845.392	3	1	34.42 - 38.16	7.5	P14543|NID1_HUMAN		13.2227	14.5101	12.4234	13.0686	14.0135	14.3617	11.8857	13.3647	11.6627	12.7661	14.3168	11.9556	13.7959	12.1892	13.7429	13.1864	10.3065	14.4419	13.6117	13.6967	14.6928	14.843	13.8198	13.36	14.0859	14.1629	12.149	13.0769	11.0549	12.1711	11.4175	13.5963	13.3166	13.2192	15.12	13.1181	14.7329	13.2682	13.2661	12.947	13.2195	13.8078
VKQADSGSSEEKQLYNKYPDAVA	632.561	4	2	23.50 - 27.06	5.1	P10451|OSTP_HUMAN		16.5518	14.1172	16.9341	16.574	16.8781	15.4674	18.2881	16.1817	17.4327	16.9772	15.6604	16.324	16.8556	15.3145	15.2101	16.0557	17.2318	12.7139	15.6287	15.7409	15.5117	16.6896	17.1855	16.5807	15.6592	13.9187	15.5194	17.1588	15.8265	16.3747	16.4077	15.0972	16.9991	16.5582	12.9393	15.5312	15.0402	17.3635	16.1374	14.5445	16.464	16.2008
EAEDLQVGQVELGGGPGAGSLQPLAL	835.766	3	2	35.92 - 39.57	7	P01308|INS_HUMAN		15.5245	14.3015	11.8991	16.8835	17.4286	12.8025	12.9621	13.4905	8.13401	14.9725	14.4444	15.5728	16.574	14.7678	16.6318	17.59	13.1369	15.2834	16.0963	12.5539	14.1069	14.9833	16.8817	16.0788	15.62	16.2909	13.9552	14.7063	15.4746	15.8789	13.7416	15.6731	14.7043	14.07	14.1149	12.8626	14.9161	12.9453	12.9767	14.5917	12.8366	16.4643
IAVEWESNGQPENNYKTTPPVL	829.409	3	2	31.74 - 34.34	6.5	P01857|IGHG1_HUMAN		14.3738	14.1955	16.7086	14.2617	16.1765	13.6774	14.5562	13.3638	15.6234	12.329	14.5086	13.8679	14.3067	14.9927	14.1514	14.8784	16.9823	17.4215	16.3178	15.1158	15.1633	15.1921	16.5363	14.4879	14.5296	15.756	13.9608	10.4912	15.2304	14.5864	15.1971	14.1974	14.7667	13.878	17.4174	16.841	17.4806	14.4351	14.3582	15.4102	16.4324	15.6235
AKADAAPDEKVLDSGFREIENK	601.558	4	1	26.89 - 29.87	5	P01833|PIGR_HUMAN		13.856	14.8253	14.2287	14.6614	14.2121	14.353	14.1772	14.0458	15.0944	13.691	14.1926	13.076	14.2679	13.699	13.4994	14.3175	14.3424	14.3993	14.3988	14.8038	14.5167	14.747	12.946	13.3905	14.7989	15.1917	15.2794	15.7276	14.4222	15.3032	12.2378	14.2534	13.8586	13.6111	15.2764	13.7722	14.9941	14.2509	14.1046	12.9054	14.6865	13.6368
FKQETLPSKSNESHDHMDDM	594.759	4	1	20.08 - 25.61	5.5	P10451|OSTP_HUMAN		15.191	14.5255	14.2312	14.9087	14.6369	15.4083	16.306	14.8521	14.5459	15.4829	14.5352	13.8	15.6444	15.9553	14.0517	14.8287	14.9376	13.4504	14.4321	15.0876	14.2754	15.4483	15.7883	16.0628	15.2251	15.3117	15.5892	14.2483	15.1595	13.6451	15.1486	13.6369	13.9907	14.792	13.1175	14.7224	12.2438	15.4483	15.4791	15.9738	16.1118	14.2006
DEELGGTPVQSRVVQGKEPAHL	782.739	3	2	24.51 - 27.50	4.7	P06396|GELS_HUMAN		15.4916	15.8251	14.7942	16.7466	16.2426	11.6687	15.398	16.4395	16.7697	16.3751	15.9641	16.8346	15.7452	16.2567	14.2715	15.6735	16.7961	13.6091	15.4872	15.7864	15.3487	14.7401	15.1733	15.9064	17.6863	16.1932	16.1348	15.4002	14.5487	15.3134	16.352	16.0265	16.1899	17.2415	15.1136	15.8925	14.2921	15.5236	15.3903	15.4082	14.5696	15.9623
LSDPEQGVEVTGQYEREKAGF	780.375	3	1	24.64 - 32.22	6.2	Q14624|ITIH4_HUMAN		14.4929	14.3242	15.2258	17.1685	16.9984	16.7305	15.9975	14.7112	14.133	15.4205	16.1573	11.7839	12.5138	17.0515	15.5354	14.319	16.3374	15.6689	16.7985	15.5387	13.348	13.5994	14.3279	13.069	13.1436	15.4541	16.2722	17.3965	15.611	16.8513	15.5675	14.3138	16.1478	15.4469	13.7293	14.8077	15.6482	15.6828	16.3481	15.3605	15.5278	16.2226
LNAPSDWDSRGKDSYETSQL	757.014	3	1	25.27 - 30.24	5.4	P10451|OSTP_HUMAN		15.1799	13.7799	15.6906	13.4484	14.0548	14.1294	15.7316	15.1383	12.7457	15.3417	13.0305	15.3042	15.4429	14.9498	12.655	15.1296	13.5944	13.5019	13.8184	14.6649	14.0406	13.5272	15.0879	14.5984	14.2017	14.172	13.6116	14.2255	14.2731	13.9737	14.423	13.2616	13.7284	13.7147	12.7222	14.0599	13.9782	16.0794	14.9677	14.9864	15.0971	13.806
FKQETLPSKSNESHDHMDD	561.998	4	1	15.24 - 22.09	6.9	P10451|OSTP_HUMAN		14.8056	14.3548	13.2848	15.4909	14.4186	14.7324	14.9205	14.7923	14.9369	15.0049	13.1657	14.4384	14.4538	14.1869	13.9767	15.3017	14.116	13.9992	13.6005	14.9508	14.5877	14.6713	15.199	15.289	14.6835	15.0857	14.8734	15.0947	14.561	13.7221	14.8458	13.0291	12.2418	14.2428	14.0575	14.69	13.7369	15.1841	15.1595	15.7695	15.5152	13.4254
EAEDLQVGQVELGGGPGAGSLQP	736.697	3	1	31.68 - 33.72	6.8	P01308|INS_HUMAN		12.8642	13.296	12.8203	13.4043	12.0829	13.3992	13.8164	11.1153	12.9116	11.7195	13.6987	12.2478	14.3482	13.6281	13.2646	12.1163	14.7972	13.7925	13.0448	13.7039	11.7481	13.1004	12.3215	13.4616	14.0043	13.4427	13.3454	14.3164	13.5713	14.6136	13.2983	14.9822	11.8789	12.312	12.2708	12.2551	13.7497	10.6998	12.8249	13.428	11.5175	12.5095
LVLTGYQVDKNKDDELTGF	719.033	3	2	30.21 - 33.94	6.7	P01040|CYTA_HUMAN		14.4286	14.5109	16.6522	14.7631	14.9875	14.366	15.9276	15.5754	17.3506	10.8573	16.0895	14.7507	14.3745	15.2243	14.8803	15.2613	14.3587	13.4439	14.5661	13.9906	12.4537	13.4022	16.2855	14.9707	15.0436	12.688	13.4219	15.9415	15.2225	14.0067	15.296	15.0932	14.8176	14.1798	12.8866	14.1701	15.3288	15.8128	15.0822	14.9643	13.9398	14.6003
VQVFAPANALPARSEAAAVQP	1054.07	2	2	29.59 - 31.91	6.8	Q96FE7|P3IP1_HUMAN		13.8616	14.7552	10.4788	13.2681	11.4581	14.962	15.0435	12.0586	14.8959	13.8381	14.1732	13.7498	15.3189	14.2008	11.8058	13.3207	10.6547	15.4362	14.0744	13.4363	13.1598	12.6293	14.0022	14.7942	13.6441	15.226	13.471	12.5619	14.5206	13.4212	10.6487	11.1683	12.0289	13.195	14.1034	13.2386	13.7511	13.8644	13.6439	13.8978	14.2671	14.1604
DGQPGAKGEPGDAGAKGDAGPPGP	701.659	3	1	17.00 - 22.43	8.7	P02452|CO1A1_HUMAN		13.7619	15.7415	14.2076	14.877	11.0838	16.965	12.3985	13.8369	15.5019	14.7477	13.2774	15.2639	13.25	12.5673	15.1476	11.3029	14.2763	14.9346	13.7619	14.544	14.1135	13.5509	13.3802	11.7825	14.1408	14.1474	15.41	14.6813	14.4853	15.6167	14.2744	14.336	9.35146	14.8098	13.2616	16.514	11.4723	13.8755	14.219	14.9507	13.6823	14.2019
IILEHHVAQEPSPGQPSTF	696.352	3	1	25.26 - 29.85	7.2	P98160|PGBM_HUMAN		13.9884	12.8281	14.0591	11.8445	14.9308	12.8781	13.6679	12.2783	12.8601	12.3652	13.4472	12.6432	13.706	11.9558	12.2283	13.3183	14.6084	13.9821	13.8457	12.7036	14.2283	13.7584	13.0721	7.22142	11.9127	14.4795	9.68818	15.6839	13.8991	13.4563	12.5406	12.9702	12.1639	13.2559	14.7018	13.1907	14.6307	13.3771	13.8883	13.7255	14.5755	13.1477
DAHKSEVAHRFKDLGEEN	521.253	4	3	20.70 - 29.32	7.3	P02768|ALBU_HUMAN		14.1011	15.3461	17.4685	17.2936	17.3688	17.4752	11.5255	16.0727	13.7414	17.0158	16.1478	13.729	15.7306	15.2383	17.8778	16.4184	15.0444	12.271	18.3426	15.6834	18.1346	15.8088	11.8857	13.6191	14.9892	18.3318	16.0236	13.4564	17.3251	15.8013	15.9943	13.0734	16.3875	15.1627	18.1415	19.1341	15.6031	14.2254	17.0737	17.4019	16.1368	15.0902
S(+42.01)ETAPAAPAAPAPAEKTPVKK	692.042	3	1	19.53 - 23.70	3.9	P10412|H14_HUMAN	Acetylation (N-term)	14.5624	15.2916	13.9461	16.0809	14.7793	15.5051	16.0745	14.4133	15.6132	15.9561	14.8826	15.6443	14.0953	14.948	14.9816	13.2527	14.8033	12.5215	14.8077	14.8069	14.4659	14.3628	14.3884	15.0139	14.7249	15.252	14.7954	14.9941	15.2898	14.8754	14.193	14.7763	14.3535	14.3257	14.553	15.8032	13.2473	14.4125	15.0747	13.9751	14.3907	14.9824
VVVKLFDSDPITVTVPVEV	1028.58	2	2	39.62 - 42.39	6.1	P10909|CLUS_HUMAN		13.5908	8.60678	9.72401	14.4959	15.9252	10.9181	12.3758	11.8212	11.9642	13.3901	10.5523	12.6113	7.45483	12.2892	13.2747	13.9138	11.4787	14.1375	13.0761	14.1827	14.3992	12.1567	10.794	12.6536	9.35542	13.3357	12.1241	10.1641	14.2035	13.8468	15.5251	9.82137	10.389	9.82995	15.6177	14.0954	15.3315	12.6925	14.3117	11.4763	11.1884	10.0518
S(+42.01)ETAPAAPAAAPPAEKAPVKK	682.038	3	1	19.30 - 23.57	5.2	P16403|H12_HUMAN	Acetylation (N-term)	14.0086	14.9485	14.8444	15.6061	14.1376	13.9731	15.6027	13.4811	14.4839	15.638	14.5969	16.2219	13.7796	12.756	14.7719	12.6151	14.6601	12.894	13.0839	14.2265	13.9501	13.7777	14.2563	14.6536	14.0208	14.9484	14.3109	14.4632	14.8326	14.5078	14.0793	14.3406	12.9014	14.1452	14.0374	15.4029	12.9875	13.9331	14.5964	13.8971	13.9493	14.4533
VLTGYQVDKNKDDELTGF	681.338	3	2	28.72 - 32.73	6.3	P01040|CYTA_HUMAN		16.3002	16.4446	17.0986	15.7808	16.1668	14.6923	15.5154	14.7472	17.3507	15.6256	17.2268	14.3145	15.7226	16.4026	16.8783	16.5896	14.7402	16.3542	16.6201	15.6488	12.8766	15.4498	18.0875	15.5783	15.8839	14.5776	15.1208	15.735	17.3369	15.7812	15.6521	15.0923	16.1507	14.9585	16.7009	17.214	14.679	16.5983	16.8367	16.1039	15.7913	16.3638
KANDESNEHSDVIDSQEL	677.3	3	1	22.35 - 27.59	6.6	P10451|OSTP_HUMAN		15.9659	14.4919	13.5868	12.7175	13.98	14.1796	13.9782	13.9577	12.3882	15.0192	14.4992	12.3914	13.7097	13.8222	14.9794	13.0873	13.7563	14.9093	13.4853	13.7283	12.0994	13.6137	14.9455	14.2279	13.884	13.7185	14.6298	14.2319	14.4616	13.5061	13.8265	12.7146	14.2345	13.1024	12.4354	12.8123	13.0646	13.7936	13.9258	13.8014	14.8197	13.5939
ASHTSDSDVPSGVTEVVVKL	676.344	3	1	31.34 - 33.69	6.4	P10909|CLUS_HUMAN		11.9336	13.8855	12.5952	12.8698	14.5157	12.2285	11.7048	12.5617	13.4207	12.7	12.8546	13.1138	13.7645	13.3382	12.9836	13.7632	12.401	13.2733	12.3873	13.8972	14.6256	14.1838	13.3471	12.48	13.1074	12.1401	13.7277	12.3296	12.009	12.1579	13.4565	13.0511	12.2527	12.3053	13.7874	13.3404	13.6778	13.1208	13.8041	12.7573	13.4092	12.0806
AKVQWKVDNALQSGNSQE	668.001	3	2	24.18 - 29.82	7.5	P01834|IGKC_HUMAN		16.35	14.3257	14.0976	15.0612	14.0541	15.7167	16.9399	15.4148	14.4275	16.5559	14.0247	14.9518	13.3062	13.4542	9.85266	16.9532	15.034	13.0475	14.291	12.9575	16.8376	17.274	14.5494	15.7865	13.37	15.6483	16.7981	10.6145	9.50043	11.1884	13.7899	14.9355	13.5288	13.1906	12.1603	12.2049	13.332	13.8876	12.334	13.9347	13.1195	13.1011
VFEIGSPATTNGVVPADVIL	1000.04	2	1	39.88 - 41.74	7.6	P14543|NID1_HUMAN		13.666	11.9659	6.32545	6.79882	9.22359	10.287	9.09742	12.0222	11.6064	12.8345	12.685	13.058	11.905	8.19008	10.9888	9.9126	10.9192	10.8495	12.8636	12.693	8.68919	10.8432	11.6251	10.896	8.6091	13.4695	12.6411	12.8007	9.20047	10.0341	9.96598	12.5478	11.6563	12.437	11.943	12.5348	11.9106	10.0585	10.8069	9.0507	12.7203	10.9438
PSDWDSRGKDSYETSQL	657.626	3	1	22.95 - 28.12	7.2	P10451|OSTP_HUMAN		14.664	13.4128	13.4502	13.4128	13.3664	13.7798	14.0879	13.6486	14.5597	14.8314	12.4023	13.0807	14.7233	14.1939	14.2663	13.2583	13.4873	13.0284	12.3516	13.7846	14.9864	13.8512	15.1145	14.5602	13.6163	14.0247	12.996	13.5392	14.5429	13.3579	11.8653	10.293	12.5026	12.386	14.2032	13.395	10.227	14.1959	14.5655	13.3529	14.5074	13.5127
FAEEKAVADTRDQADGSR	655.977	3	2	19.03 - 25.71	6.6	P01833|PIGR_HUMAN		15.1658	15.6787	14.5424	15.2802	14.458	16.0125	15.2045	14.8216	15.4442	15.0398	15.0499	15.0324	14.3604	15.9573	15.2743	15.5758	15.2673	14.3878	14.8472	15.8203	15.2712	15.3086	13.8408	16.6744	14.3021	14.2468	14.1459	11.3398	15.9198	15.683	14.5393	14.9496	15.1344	15.494	13.0968	15.106	14.0108	15.957	14.2426	13.8101	15.8363	15.616
VVKLFDSDPITVTVPVEV	979.048	2	1	37.78 - 39.34	7.3	P10909|CLUS_HUMAN		12.2069	12.878	12.4609	12.4205	9.97223	12.336	12.7459	12.3138	8.87083	11.9725	10.4764	11.1262	13.4991	12.1979	12.3724	12.6202	11.4056	12.6115	12.7685	13.5314	13.6389	13.2754	11.3888	10.5226	9.14685	11.5207	11.2177	12.1807	12.7239	12.5819	13.4224	13.1862	11.435	13.2314	13.1885	12.6685	13.6211	8.7441	12.6683	11.7134	12.8298	12.4947
QVGQVELGGGPGAGSLQPLAL	974.525	2	1	36.06 - 37.71	9.4	P01308|INS_HUMAN		12.3051	10.94	10.7638	9.71094	9.22672	7.63043	9.73016	12.6693	10.7744	13.4279	13.3233	15.4924	12.4469	11.0393	10.18	9.71818	12.1585	10.6697	12.3475	13.0125	8.69491	11.645	12.7141	11.4736	11.9654	12.0016	12.9452	9.72102	10.294	11.3057	11.658	12.1194	12.0051	13.0478	12.3007	13.3163	11.8985	12.0475	12.62	11.871	13.3553	11.3702
S(+42.01)ETAPAAPAAPAPAEKTPVK	649.342	3	1	21.42 - 25.00	6.3	P10412|H14_HUMAN	Acetylation (N-term)	10.4385	13.5436	15.6684	12.675	12.9146	11.1499	12.4754	12.0852	14.088	13.4476	14.2196	12.6284	13.685	8.20523	10.5386	11.0298	12.7301	11.7469	11.3586	12.6877	13.0529	13.263	11.7553	11.6047	12.1699	12.3013	13.2172	13.2402	13.1273	13.0663	11.7874	12.7644	12.6004	13.1975	12.5631	13.4802	12.036	13.2404	13.263	12.7686	12.7318	12.6654
VSEDPINDGEWHRVTAL	646.646	3	1	28.82 - 34.98	8.3	P98160|PGBM_HUMAN		15.167	13.9626	13.7014	13.3666	14.1821	13.9636	13.9105	13.5281	14.3738	14.7801	12.1053	14.0827	14.0686	13.9324	12.6246	12.7856	15.4105	14.4267	13.4956	14.6093	13.8194	12.1019	13.5448	11.0682	12.1119	14.2262	15.364	15.7968	12.9629	12.8006	12.0882	13.3459	13.6366	12.4689	13.4819	12.9005	13.6766	13.6044	13.5441	15.5152	13.394	13.6113
FRTQTAPGGQGAPWAEEL	639.312	3	2	31.74 - 34.64	6.9	Q8WZ75|ROBO4_HUMAN		13.4536	12.3794	15.613	12.7854	14.8583	15.1893	12.0197	14.7788	15.9669	10.5374	14.136	14.0449	14.9243	14.4688	11.7756	15.0289	16.2465	16.0261	15.3803	14.7027	14.7401	13.7714	13.8916	14.182	12.4351	14.0912	14.3992	9.37043	13.0434	13.5729	12.8067	12.7934	11.9698	12.7884	14.7495	12.5955	9.56588	13.402	13.5265	13.447	14.3002	14.3138
SGSVIDQSRVLNLGPITR	638.024	3	2	29.86 - 33.17	3.3	P07911|UROM_HUMAN		15.9113	19.1	18.0871	17.9194	19.776	18.3385	19.1071	19.3433	19.8976	19.8865	16.3977	19.8029	19.8913	18.6458	17.8883	18.2343	14.1258	16.2866	15.797	16.9836	17.8616	17.2313	18.7452	17.0511	14.6117	17.5499	18.985	18.3284	18.8846	18.0495	19.289	19.7913	17.3856	18.5817	16.0177	16.4822	15.6351	19.7592	18.457	17.9273	18.9245	16.8468
FQTPSYTQPYQGSSVTL	952.455	2	1	31.55 - 34.41	9.2	P07911|UROM_HUMAN		12.466	13.384	13.3853	11.7491	12.7131	13.594	10.9169	12.5785	11.6624	13.046	12.2784	15.5141	11.7861	11.6634	12.4021	11.8148	12.7251	14.3086	13.25	13.0112	14.2642	14.3616	14.9374	13.2244	13.1346	14.0241	14.2751	11.91	13.617	14.5969	11.4217	12.4889	12.4151	13.5762	12.4635	15.0211	12.759	10.8296	11.3857	11.4591	12.3447	13.6232
DDQSAETHSHKQSRLY	476.222	4	2	15.41 - 22.54	6.7	P10451|OSTP_HUMAN		17.0254	15.8452	15.4183	16.8907	17.803	18.4469	18.2442	15.1257	16.7592	16.4638	15.63	15.9722	15.6304	16.5539	15.7425	15.8317	15.8425	12.7492	16.7506	14.3968	16.0148	17.7708	15.9625	17.936	16.043	10.2875	15.6913	17.3271	16.2389	16.2149	15.3878	15.8448	15.6167	16.0646	14.7671	15.7422	15.0244	15.8742	15.6029	15.693	17.3783	15.1848
LSRQELFPFGPGQGDLE	945.47	2	1	32.66 - 37.25	8.3	P14543|NID1_HUMAN		12.7042	10.1164	11.7867	13.2771	10.4393	9.37412	12.6292	12.6831	12.4983	12.4367	11.9836	11.2854	12.3006	11.4831	11.3304	12.2523	12.0236	13.5822	12.9255	11.6053	12.0901	11.585	11.6283	13.7607	11.7171	14.975	11.7309	10.7606	11.3678	11.0895	10.9075	13.0017	11.5521	12.2893	11.6392	12.9289	12.1033	12.295	11.5544	12.5498	10.7354	13.286
DEAGSEADHEGTHSTKRG	628.608	3	4	15.14 - 21.03	5.6	P02671|FIBA_HUMAN		17.0357	19.4083	16.1263	19.405	19.2277	19.7309	19.6351	19.8687	17.7076	18.0442	18.2206	17.6123	18.7966	19.7125	16.7895	19.4752	20.0833	10.8894	18.06	21.1671	15.8176	14.9876	20.2452	19.3723	20.4996	17.9315	15.5633	16.3727	21.4399	21.9373	18.9632	10.6842	20.4833	22.0387	10.9141	13.9662	16.4247	18.1749	16.0221	20.5413	20.2561	21.2267
TTTPSKQSNNKYAASSY	616.629	3	1	16.95 - 23.07	5.9	P0DOY3|IGLC3_HUMAN:P0DOY2|IGLC2_HUMAN		14.8895	15.9712	12.2428	16.394	15.9685	16.9103	16.8058	14.71	16.1054	15.0907	15.2935	16.105	15.3143	16.255	14.464	14.8722	15.213	13.7813	14.5923	14.5576	14.6312	13.8375	16.0681	15.3733	15.26	14.7006	14.9384	15.5554	15.2702	13.6299	15.8353	16.0598	14.9952	16.3997	12.1357	12.1669	13.9728	15.331	13.7149	14.603	14.6425	15.294
LWVGTGASEAEKTGAQEL	923.956	2	1	28.26 - 33.36	10.7	P06396|GELS_HUMAN		10.255	9.31683	13.9485	11.0135	11.3632	12.1584	12.9056	12.3645	8.13461	12.9972	13.0759	11.7488	13.2589	11.9831	12.9495	12.5811	12.4447	7.6806	12.1763	10.3924	10.3585	13.1771	12.5539	11.6649	11.1989	12.1603	7.21628	13.8227	12.8128	10.0157	13.4457	13.5535	12.8061	11.6478	13.3523	13.0666	13.7386	11.985	10.8228	11.475	12.7637	10.3973
VSWVPPPAENHNGIIRG	614.989	3	1	27.37 - 30.94	5.6	Q8WZ75|ROBO4_HUMAN		13.8721	14.0829	13.3315	13.1141	13.9204	12.601	13.7511	12.812	15.0082	14.4971	12.5931	14.788	13.8644	12.8071	12.4396	15.4488	12.7811	13.5094	13.1626	11.6021	14.169	13.1935	13.233	13.484	14.5909	14.5734	15.4105	16.3076	13.9549	13.4288	11.5945	13.9651	13.0474	12.2643	15.1319	13.0136	14.2878	14.2313	12.0592	14.1913	13.6551	13.8109
FRVVAQGVGIPEDSIFT	917.988	2	1	34.37 - 38.62	6.5	P02760|AMBP_HUMAN		12.904	13.3009	14.7714	13.4321	13.688	13.6192	14.1106	10.3954	12.0762	12.208	16.9519	11.5666	13.5839	10.7665	13.2447	12.379	12.9565	14.0532	14.203	11.6376	12.5004	12.7708	13.4608	9.86524	14.4566	10.4173	13.0885	16.4186	14.0616	11.0256	14.2549	14.3742	13.4917	14.2533	14.0245	13.1077	13.7944	13.8232	13.8878	13.0047	10.2001	14.1391
LQDFRVVAQGVGIPEDS	915.465	2	1	30.37 - 33.51	9.6	P02760|AMBP_HUMAN		11.7264	10.3356	11.926	11.0853	9.92261	12.4884	7.59097	11.331	12.7935	12.4294	14.3334	15.5323	10.5539	11.6311	11.6648	11.2942	13.1917	12.2	13.7722	8.58079	12.2428	12.2666	7.62714	11.8515	12.6252	10.569	12.5185	13.2222	13.1304	10.9442	12.8987	11.9498	12.4681	14.0646	13.6187	14.1632	13.0155	10.282	11.4782	13.0928	13.2226	12.0718
TGYQVDKNKDDELTGF	610.621	3	1	26.62 - 29.39	5.1	P01040|CYTA_HUMAN		13.9296	14.673	14.9036	14.4141	15.1701	14.2057	13.9605	12.9429	15.4088	14.1184	15.5443	11.8276	14.2259	14.8036	15.1127	14.8362	13.9632	14.5293	14.7464	14.1675	15.4478	14.3987	16.6472	14.0794	14.2969	13.3577	13.3817	14.4549	15.4508	13.8847	14.4641	14.1567	14.9419	13.99	15.486	15.8142	14.5653	15.1499	15.2828	14.2356	13.7881	14.4721
DEAGSEADHEGTHSTKR	457.452	4	2	15.21 - 20.09	4.1	P02671|FIBA_HUMAN		15.2166	16.9818	12.1954	15.1237	17.44	12.1705	16.9194	17.3544	12.7262	13.9764	16.3234	14.466	16.4389	16.0477	14.835	17.2011	17.3321	14.5609	17.3019	17.5751	13.2987	14.3522	13.4202	14.6998	15.6824	15.7554	13.8348	15.9695	15.8805	17.3469	14.6987	18.0876	16.7544	17.1071	13.7388	13.9568	11.7265	14.2566	15.3584	13.7975	15.017	15.3136
VSEDPINDGEWHRVTA	608.953	3	2	25.95 - 30.10	4.9	P98160|PGBM_HUMAN		15.7911	15.7125	15.1162	16.5446	15.3258	15.1077	15.8221	18.6284	15.4807	16.814	16.249	16.2234	16.8257	17.0836	16.1431	18.1287	16.2634	11.9711	16.2944	17.6464	16.2309	15.6437	16.9908	16.8409	17.2717	15.3234	12.8859	15.8342	16.3815	16.3594	17.0839	16.417	17.5151	18.1334	16.2761	16.907	17.0799	17.7248	15.9904	16.531	16.4038	17.0589
Q(-17.03)GQYDLDPLPPFPDHV	910.925	2	1	39.20 - 42.19	6.8	P55001|MFAP2_HUMAN	Pyro-glu from Q	12.9983	11.2053	12.0812	11.76	12.837	11.6313	12.7305	13.6941	12.9031	14.2441	11.5965	14.1224	12.8952	11.4524	13.2919	10.2748	13.5625	12.7668	13.2727	12.7354	11.9899	12.4708	13.1524	13.5157	12.7618	12.9726	13.3925	12.7242	13.3005	12.9862	13.0685	13.1896	12.8492	12.3687	11.3541	12.7727	11.9085	13.2632	13.8268	13.3146	13.2916	12.5569
DHDVGSELPPEGVLGALL	909.465	2	1	40.06 - 42.99	5.5	Q9UHG2|PCS1N_HUMAN		13.3553	14.6653	12.6488	14.0121	15.371	13.4981	12.8495	14.3072	13.524	13.1412	14.1773	12.9185	12.2927	12.5728	14.374	13.6799	11.0422	14.4617	12.0218	15.6089	15.0813	15.2852	14.0914	14.0065	11.8635	12.7818	14.6986	12.3327	13.693	13.589	15.465	14.7068	14.5398	13.1316	14.2858	12.559	14.1931	13.1908	14.163	13.1823	10.729	8.95876
LREGRRGSIQVDGEEL	605.318	3	1	22.62 - 29.08	6.8	P98160|PGBM_HUMAN		15.5421	13.8899	14.5717	14.2356	13.6718	15.04	14.5967	15.9591	15.1087	15.3831	15.9066	14.6201	13.4515	14.4091	13.0787	13.3049	15.1526	14.472	13.0373	14.379	13.8505	14.159	13.3349	13.5547	14.3018	15.1424	14.8846	15.8885	14.0714	14.026	15.0768	15.0428	15.443	15.579	15.5814	15.1416	14.7552	14.9072	14.2301	15.7778	13.6987	12.9135
DVQNVAAAPELAMGALEL	906.461	2	1	40.09 - 42.66	6.1	O00391|QSOX1_HUMAN		10.5808	13.0921	10.372	12.322	11.3584	12.6186	12.2079	12.9769	12.0588	13.4445	13.5232	11.8709	13.3929	12.2412	12.8158	12.035	12.6894	12.7975	11.6604	12.3049	11.948	12.9145	13.4253	13.6305	12.0626	13.9899	11.9852	11.5151	10.9519	11.1251	13.2709	11.734	11.9772	12.0073	13.5792	13.5272	13.5009	12.5787	12.5494	13.0381	13.3566	11.2918
VDALHEIPVKKGEGAEL	602.327	3	1	25.73 - 28.73	6	Q16270|IBP7_HUMAN		12.4378	11.2585	15.765	13.3851	12.7081	13.3699	13.7915	12.6681	14.3164	12.5187	13.203	12.8224	11.1013	11.6879	12.4234	12.7173	13.6405	13.3019	11.7502	13.1112	11.3562	10.6859	13.005	12.9028	11.9068	13.207	12.1084	14.1224	13.5412	13.927	9.62686	12.3534	11.1472	12.0095	12.326	14.4104	12.2787	12.2674	14.9287	13.4192	14.4323	13.2274
EEAPSLRPAPPPISGGGY	897.953	2	2	27.59 - 32.39	8.1	P02675|FIBB_HUMAN		12.8169	13.018	13.0867	14.9892	11.8356	13.6453	14.0536	12.1792	11.6973	12.2262	14.092	12.3043	10.9163	13.568	12.4523	13.0906	12.5208	13.0748	11.1207	13.9125	10.8682	11.5614	12.9687	12.7618	13.0908	13.7953	12.3032	14.23	11.6511	12.1723	12.8198	12.7485	13.2603	12.8173	11.3832	13.2182	11.7753	12.7262	13.3558	13.3179	13.6819	13.0915
S(+42.01)SYQQKQTFTPPPQL	896.447	2	1	28.01 - 33.51	9.6	Q9UBC9|SPRR3_HUMAN	Acetylation (N-term)	11.8081	14.4909	13.8018	12.9632	11.8938	11.3663	12.4417	9.28883	15.2354	9.29317	12.6881	10.5896	12.9124	8.39777	12.5676	12.7716	11.7361	13.4988	10.3718	9.42477	13.2107	13.3231	12.4871	10.9961	10.657	11.1056	12.8678	11.0998	11.8333	12.8469	12.6109	10.719	11.3597	13.0849	12.7985	12.8955	9.48955	11.0404	9.4883	13.8194	10.0625	12.7725
YKAIPVAQDLNAPSDW	894.449	2	1	30.15 - 36.52	6.8	P10451|OSTP_HUMAN		13.213	11.8218	13.7208	11.6215	11.6269	13.5118	14.898	12.5573	8.74863	12.3204	11.9025	13.1266	13.8457	12.0192	11.4719	12.5494	12.0867	13.4093	12.1285	11.3683	11.6337	11.5013	13.3824	13.0524	9.30602	13.6815	11.5445	12.0981	11.9804	10.6537	13.2816	11.8087	10.0077	11.6539	11.5563	12.9127	12.2001	14.9018	13.2491	12.5011	13.5397	12.4504
EVDETYVPKEFNAET	885.903	2	1	25.66 - 32.19	8.3	P02768|ALBU_HUMAN		13.867	14.5003	15.3682	13.7477	13.1869	11.8189	12.7203	12.3583	13.5629	7.62982	9.86515	12.3278	13.0302	10.8042	14.1022	13.3263	12.5619	13.6749	14.3388	12.7817	13.4623	14.2116	13.2745	12.9902	12.3645	9.50696	9.54661	9.34889	11.9692	13.3046	13.3975	12.4749	13.6108	12.7147	14.2422	14.033	13.5423	12.2621	13.7616	13.2393	9.48222	10.8574
EVQVFAPANALPARSEA	885.46	2	2	29.31 - 31.28	5.6	Q96FE7|P3IP1_HUMAN		13.6972	14.4738	13.2902	15.1839	14.2334	14.3478	15.3967	13.2245	14.2391	14.8024	14.3622	15.1907	13.0914	14.0359	12.5935	11.967	12.7735	13.6212	13.6317	12.8933	12.7191	12.1149	13.5745	14.0801	12.8915	13.4457	12.2647	13.3436	13.4501	13.5559	16.2459	14.0297	13.9512	14.2872	10.5	11.5753	12.5058	15.8212	13.6296	12.8646	15.2478	12.7303
SVIDQSRVLNLGPITR	590.006	3	2	29.61 - 32.89	5.2	P07911|UROM_HUMAN		14.4203	15.5402	15.1856	14.9206	15.378	14.2934	12.8987	12.8694	15.3252	15.9983	13.8039	13.8722	10.7812	14.7734	14.9695	14.3426	14.2873	16.2714	13.2983	15.9304	15.3581	15.6896	15.6468	12.2889	17.1408	11.7498	15.8936	11.7441	13.422	13.6137	14.8231	15.6135	15.0937	11.805	16.1972	15.0931	15.21	15.4556	15.0411	13.0265	14.3266	15.6482
SGSVIDQSRVLNLGPIT	878.483	2	2	32.42 - 34.73	3.6	P07911|UROM_HUMAN		16.7755	15.7364	14.0834	15.8976	17.4331	16.9488	16.7801	16.5868	16.0125	16.2323	14.9253	16.3918	16.6145	17.0589	16.4281	16.3489	15.3881	15.1653	15.9295	15.3479	16.9906	16.1969	15.4112	16.0175	18.0745	15.8029	17.0838	15.5016	12.4264	15.8628	14.4324	15.301	17.0384	14.5213	14.4929	14.7133	14.3258	16.3235	13.0959	16.8953	17.1302	15.2047
YADKPETTKEQLGEF	585.951	3	2	25.02 - 28.92	7.1	P02763|A1AG1_HUMAN:P19652|A1AG2_HUMAN		15.2976	13.3033	13.7595	13.9252	15.7474	14.8005	14.6855	13.9701	13.9635	13.7242	16.1864	16.4518	15.034	15.8971	16.3444	16.7568	13.9947	13.5071	15.2939	14.3256	15.416	13.6188	15.5416	15.8634	14.0234	14.4799	11.9192	14.4818	15.06	14.153	17.2681	14.9995	17.0939	14.9174	17.1425	14.5748	16.1956	15.7674	14.4642	15.1963	12.2744	14.1436
VVENGESSQGRFSVQM	877.409	2	1	26.02 - 30.74	9.2	P07911|UROM_HUMAN		11.0393	13.8869	13.4153	12.1127	12.792	11.856	14.1368	12.9636	13.3071	13.643	12.9234	12.793	11.6486	12.5118	13.8694	11.8019	10.4731	13.1331	12.106	13.8265	13.6654	14.3617	14.5268	12.4405	11.4227	12.8365	11.8079	10.5403	13.7849	15.0002	13.5711	12.9055	13.4076	14.0824	13.5097	13.1497	14.5946	12.5222	13.4388	13.2168	12.762	13.2058
VVSLGSPSGEVSHPRKT	579.645	3	2	19.39 - 23.58	5	P02765|FETUA_HUMAN		14.2976	14.3163	14.4692	13.0879	16.386	14.4076	12.199	10.2881	13.6321	14.3759	15.4133	14.6495	13.3106	13.0718	11.8086	13.3909	13.6107	15.9157	13.2583	12.2609	15.5266	14.8823	11.6236	13.2275	14.2973	14.5035	15.1816	11.3487	14.022	12.4968	14.0265	17.3945	15.5958	16.1092	14.4538	15.2687	13.9874	13.3709	13.966	10.8335	11.1871	12.8198
IPGGLSEAKPATPEIQE	868.954	2	1	25.09 - 28.94	8	P01040|CYTA_HUMAN		11.8262	14.6278	14.8842	13.0512	14.3381	11.4987	11.7863	11.9113	14.5416	12.1644	9.21131	14.046	12.5961	12.1449	13.7014	12.8138	10.8506	13.4287	9.25232	13.2284	13.9425	14.3147	13.0396	12.4469	13.6659	11.3133	13.2628	12.2138	14.0361	11.8726	13.2801	12.0289	11.1151	10.4212	13.0287	11.8791	10.6083	11.7799	13.9355	11.9727	13.3444	12.8854
FRVVAQGVGIPEDSIF	867.463	2	1	35.66 - 38.15	3.8	P02760|AMBP_HUMAN		12.8209	13.9565	14.1321	12.6378	12.3721	12.7816	13.7929	13.0574	14.6182	13.1502	16.7898	15.3703	14.3138	14.0159	12.8124	13.5436	15.119	16.1691	15.6298	12.7547	13.0149	12.322	14.5116	14.5192	11.2526	14.0097	13.3823	17.128	10.8812	13.3846	15.7408	15.4732	14.7878	13.6508	14.5137	16.0642	13.4875	15.4188	14.8239	14.1561	11.6869	14.2137
VDISQDNALRDEMRA	578.279	3	1	25.74 - 29.02	5	Q9H299|SH3L3_HUMAN		14.0451	14.9181	13.27	15.0537	14.2138	14.4784	14.6347	14.7967	14.8509	14.8796	15.2234	16.0002	14.8538	15.3248	14.2141	14.3171	14.5988	11.3541	13.2671	14.1891	13.5976	14.472	15.0446	16.0148	15.8692	15.4275	16.5123	13.9005	15.0642	15.1133	15.6036	14.4931	15.7485	15.0055	14.901	12.5685	14.6991	15.5015	14.7779	14.6327	13.4334	15.2861
SEDPINDGEWHRVTA	863.393	2	1	25.61 - 31.13	9.1	P98160|PGBM_HUMAN		12.6952	8.95549	14.8652	10.4832	13.9191	13.3865	12.6501	16.8944	13.2074	8.44722	12.6227	11.714	11.0252	13.1432	14.8597	13.26	12.145	15.1539	12.3182	14.5302	13.4547	11.5846	13.954	11.9396	12.2568	13.7858	9.91157	10.0969	11.9082	12.9941	13.2593	13.2278	13.6058	13.8547	7.81188	15.0639	11.5592	13.4522	12.6358	12.8863	12.8077	13.0835
LWQGVEVGEAGQGKDF	860.418	2	1	28.37 - 34.16	6.6	P98160|PGBM_HUMAN		12.9023	13.5902	14.1135	13.7863	15.2944	12.9174	13.8128	12.4329	11.4117	13.5993	13.1759	12.6279	14.5501	13.0272	12.87	13.6392	14.6795	14.9123	13.6806	13.0459	11.459	11.4213	12.5379	12.9572	12.8595	12.1692	12.3135	14.7923	12.7616	13.7609	13.9832	14.4028	14.9552	14.434	13.7951	10.458	14.5271	14.149	13.4086	14.0055	13.0843	12.7966
IPVKQADSGSSEEKQL	572.628	3	1	19.36 - 23.28	6.7	P10451|OSTP_HUMAN		15.1161	13.2829	12.4038	12.7789	13.6805	14.3134	12.681	14.543	13.2951	13.3114	11.0467	13.0763	13.7536	13.512	14.7432	14.6529	11.5512	14.7561	13.4789	14.7073	14.2016	15.2575	14.6858	14.4708	14.2899	13.4931	12.0991	13.7515	12.4916	13.8184	13.2058	12.1132	12.1569	11.737	13.5567	14.4517	13.6057	12.914	13.327	13.2602	15.1544	13.1945
VQVFAPANALPARSEAA	856.458	2	2	28.44 - 31.82	6.9	Q96FE7|P3IP1_HUMAN		13.6886	14.6106	12.2097	14.1702	13.8035	14.6978	14.0888	13.6756	13.335	14.3836	13.1602	13.5874	14.3743	14.0984	14.4944	13.3537	14.0209	15.5287	14.8376	14.29	13.3642	13.2299	15.1867	14.5925	14.5817	15.4757	13.473	14.1775	15.3527	14.8798	13.5774	12.9875	13.4837	12.6453	12.8596	12.9287	12.0547	13.9512	15.1018	14.0386	15.4359	13.8516
DHDVGSELPPEGVLGAL	852.923	2	1	34.18 - 38.82	5	Q9UHG2|PCS1N_HUMAN		14.5845	15.3909	15.1966	15.3871	17.565	15.2226	16.7517	12.741	16.1339	13.0216	16.9415	15.7163	16.3046	15.7574	16.6616	15.2225	15.0514	15.3162	15.0073	16.1962	15.2348	15.0672	15.3553	16.3943	16.1903	14.6108	15.0664	13.4819	15.7822	14.2688	18.0818	16.0335	16.9808	17.0728	15.0081	14.9306	14.8928	17.0067	15.2097	16.1315	15.4479	15.5136
SQDASDGLQRLHMLQ	566.944	3	2	27.19 - 31.29	5.4	Q9UNN8|EPCR_HUMAN		15.2504	15.3922	14.0225	15.5806	15.1859	12.616	15.3757	11.2397	15.1667	14.6427	14.5328	14.8673	17.0254	14.8408	15.6929	14.4356	17.4594	13.5756	15.0322	15.6938	16.1139	15.4447	15.8937	15.6063	16.3535	15.7336	12.9829	14.2557	15.818	15.0298	13.7124	13.396	15.2444	15.2798	15.9425	16.204	14.2247	14.8104	15.1083	14.0379	16.2329	15.7896
YRITEATKTVGSDTF	563.62	3	2	24.08 - 29.32	6.3	P01042|KNG1_HUMAN		14.5732	13.6053	11.6616	10.4968	9.73477	15.0884	14.3143	16.4606	15.9102	14.5758	14.4439	14.3612	14.8627	13.5509	15.5907	14.154	13.7865	13.9902	14.1471	14.208	13.2083	13.3593	13.2474	12.9791	15.0246	13.8609	15.0386	15.3327	13.7211	14.493	13.3888	13.5272	13.6653	14.0471	16.1439	13.2925	14.051	13.5525	14.2043	14.4479	14.959	15.5112
NKEIPAWVPFDPAAQ	841.929	2	2	34.75 - 38.52	5	P25311|ZA2G_HUMAN		14.9489	11.4207	12.5013	13.3055	14.1945	10.9067	13.8306	15.6695	13.062	14.4001	12.148	15.7193	13.4701	14.1835	13.5455	12.2529	10.6423	17.2459	14.1291	12.8099	12.3971	12.098	12.8289	15.5306	12.884	12.9191	15.9721	15.6897	11.4482	11.9274	15.1476	16.0447	14.3148	12.6125	12.4503	14.5381	12.7189	13.4887	12.7467	13.5481	11.7147	13.8185
VIDQSRVLNLGPITR	560.996	3	1	28.72 - 31.57	3	P07911|UROM_HUMAN		13.3366	15.2204	16.9102	14.1888	14.563	14.792	11.001	13.5909	16.2764	16.1561	16.0414	13.2392	13.6016	12.6199	15.4709	13.4266	13.5346	15.8261	12.838	15.0526	14.0605	13.7504	16.1743	14.2609	16.139	15.0604	15.4628	13.2275	14.966	13.1063	17.2173	12.4433	13.7122	14.0935	14.6987	15.9734	14.0352	16.1202	16.417	13.9647	12.789	15.5144
DEAGSEADHEGTHSTK	557.567	3	2	16.06 - 20.09	5.9	P02671|FIBA_HUMAN		14.2252	14.7174	13.2896	15.7195	13.2451	13.3747	14.7175	14.2113	12.908	14.9066	16.327	13.9038	13.8241	15.5905	15.3672	10.4814	14.6921	10.6495	15.3418	12.9333	14.0994	14.0558	12.5633	12.9764	13.7432	13.8691	14.8672	12.6444	14.6883	14.0136	14.4327	13.8615	13.1905	13.8909	14.3885	14.2459	13.4082	13.6752	14.4572	14.1176	15.3432	13.9694
DAPGQYGAYFHDDGF	830.338	2	2	31.79 - 34.78	3.5	P98160|PGBM_HUMAN		15.9877	16.6874	14.9177	17.9796	18.3746	16.3419	16.5265	16.2452	16.3792	15.4732	17.0587	16.629	17.6028	17.8366	16.421	17.9999	14.1889	16	16.8205	18.0799	16.6373	16.2908	17.0768	17.2735	18.573	14.9414	13.0545	15.5957	16.3263	16.8221	17.3799	16.5859	17.84	18.7889	16.2871	14.1368	15.4736	17.7021	16.1101	16.2175	16.037	16.5632
SGSVIDQSRVLNLGPI	827.959	2	2	33.84 - 35.73	4.9	P07911|UROM_HUMAN		16.7985	14.136	15.4258	13.2987	17.3824	15.2746	14.0682	13.4668	15.4118	14.9785	13.9927	13.5423	14.0976	16.9248	15.7862	13.4752	14.2913	15.2822	15.4617	15.1055	16.4982	15.8595	14.4108	13.9004	13.9733	14.9924	15.7719	14.8848	11.1735	13.7269	13.7948	15.6969	16.136	15.874	16.6796	13.6945	16.0533	15.0146	13.1982	14.4162	13.1142	15.3059
VKVWPQQPSGELFE	822.423	2	1	30.94 - 35.52	7.4	P02765|FETUA_HUMAN		13.7608	13.5323	14.8868	13.5687	13.0027	14.3872	13.9933	12.504	12.7081	11.6863	13.3602	14.2234	12.6933	11.8051	11.3433	11.4113	14.4464	15.0774	12.6921	10.8248	12.5266	15.6241	10.4507	8.84197	10.7742	14.6469	15.3364	14.9461	14.7973	14.5127	13.671	16.7036	16.1899	14.1393	13.7584	15.3143	13.4041	11.7002	11.1022	11.8719	12.5357	11.6904
VQVFAPANALPARSEA	820.94	2	2	24.64 - 34.64	4.9	Q96FE7|P3IP1_HUMAN		15.4592	16.1151	13.4308	16.3537	15.7284	16.4581	16.726	15.5474	15.4692	16.5006	15.5255	16.032	15.7791	15.9906	15.2357	15.2415	16.251	16.5009	16.304	15.5585	15.5849	15.4518	14.7395	16.316	15.5884	16.3507	14.2093	15.72	16.3743	15.7697	16.357	15.5825	15.5095	14.8947	13.6087	15.0699	14.1603	16.7042	16.3949	15.6629	16.8726	14.8831
VSLGSPSGEVSHPRKT	546.622	3	3	18.11 - 23.31	6.1	P02765|FETUA_HUMAN		15.0807	14.5228	13.8575	14.8401	16.095	12.4089	12.1208	15.129	12.9945	16.2341	13.4654	15.0951	15.569	16.365	15.6143	15.0097	15.0135	17.7818	14.5799	13.7862	17.0237	16.2597	14.7631	16.064	17.735	13.7571	10.608	13.4576	12.1327	16.2215	14.2716	18.0506	17.0183	18.2018	14.1457	16.2093	14.4843	12.3955	12.9525	14.7357	15.3097	13.9005
AKADAAPDEKVLDSGF	545.271	3	2	26.60 - 30.10	6.8	P01833|PIGR_HUMAN		13.8288	13.3295	13.529	12.9632	14.1097	14.1217	14.4689	14.9628	12.3443	15.1097	13.3044	13.2595	12.839	13.0067	13.7319	15.3878	13.3562	14.7964	14.6313	14.7462	14.8509	11.678	15.4947	15.0554	13.1797	15.1913	15.4426	5.66353	14.0489	14.281	13.2937	13.6742	12.2803	12.364	13.3509	13.4223	13.2301	14.2965	11.0446	14.6976	15.3592	14.8228
VVVHAGEDDLGRGGNQ	541.598	3	1	18.23 - 23.04	5.5	P08294|SODE_HUMAN		12.5196	13.6103	14.2014	9.85783	12.7606	11.8057	10.0476	11.7947	13.7067	12.6806	12.0027	13.6185	10.8524	12.0639	13.3772	11.2539	12.3746	13.1072	11.985	12.1501	11.795	13.5881	13.0361	12.8816	13.273	13.2688	13.5619	13.8012	13.1616	12.0819	12.7477	13.8266	11.0213	11.8386	12.5098	12.668	11.8946	11.1647	13.4212	12.0479	13.372	12.2082
ANYPDLPSAYQPGIL	809.908	2	1	34.60 - 37.40	5.6	Q9HCU0|CD248_HUMAN		13.1445	12.8205	11.6583	13.3794	11.7906	13.5808	13.7551	12.9909	13.4006	12.5457	13.184	13.7818	14.1002	12.9765	10.6574	11.9401	12.9369	12.4792	13.1245	12.2331	11.1688	12.0187	13.897	13.3934	12.4971	13.4782	13.4969	12.655	13.4721	12.1149	13.6944	11.6921	11.9979	11.289	10.2698	13.9302	9.97177	13.0367	13.1862	13.1956	13.1724	13.6045
VGGGEQPPPAPAPRRE	538.948	3	1	16.91 - 23.89	2.3	Q86Y38|XYLT1_HUMAN		16.4352	17.531	16.1769	17.7472	16.2624	16.952	17.3124	16.316	17.3094	17.3333	16.9218	15.92	16.4648	16.9664	17.4724	17.1436	17.02	16.0366	16.9043	16.6646	16.3285	16.3833	16.5895	16.879	16.2739	17.4706	17.054	17.0698	17.4417	16.7444	17.2374	15.73	15.8716	16.7057	16.2985	17.5507	16.4584	16.3204	16.9232	16.8249	16.9616	16.3624
SVIDQSRVLNLGPIT	806.453	2	1	32.56 - 34.31	6	P07911|UROM_HUMAN		14.2745	14.1451	12.2659	14.1541	15.5356	13.4655	13.3048	13.6414	13.2644	13.9512	11.5832	11.3646	12.6469	15.313	13.4053	12.5872	13.1433	14.3781	14.057	15.4262	14.5926	14.6551	11.7679	14.7061	14.471	12.9415	14.7384	12.8712	14.1958	10.9596	15.068	15.3322	13.6203	14.2559	13.9142	13.5111	13.9747	13.3505	14.1239	13.3639	11.5797	13.6736
IKFPEPGAIKVPEQG	537.299	3	2	28.38 - 31.23	7.2	Q9UBC9|SPRR3_HUMAN		15.657	15.4127	15.8021	14.1426	14.9844	14.8011	13.2932	14.4953	19.0596	13.0789	14.1795	12.22	14.005	15.3629	13.4429	14.9741	14.0422	15.1316	14.0933	12.995	11.8186	13.0893	17.4063	14.0945	14.9	16.367	14.7711	14.6889	12.4145	13.4871	11.6539	15.6911	13.271	10.2	11.9013	13.6724	14.6943	15.4945	15.3746	14.4135	15.5091	14.644
WQGVEVGEAGQGKDF	803.878	2	1	27.43 - 32.98	10.5	P98160|PGBM_HUMAN		12.7666	13.7455	14.4517	12.3896	14.1667	8.78301	10.7364	11.519	10.7166	12.4862	13.4294	12.4341	13.6288	11.8506	13.8263	13.3727	14.4806	14.8109	13.2479	12.2452	13.3825	11.6492	10.6355	13.4164	10.6935	11.9566	13.8412	14.9658	12.983	13.0136	13.9175	14.0762	14.0161	13.8783	12.8772	12.8006	13.3377	13.4957	9.25932	12.2351	12.8538	12.4484
IDQSRVLNLGPITR	791.455	2	2	29.24 - 32.63	4.8	P07911|UROM_HUMAN		13.0758	13.2254	13.8525	14.5452	12.493	13.5241	14.4605	12.5963	14.7666	15.2331	12.8993	12.8388	14.2707	14.2737	14.8781	14.8672	13.5145	15.2693	12.2315	13.4639	14.5014	13.8557	14.5882	15.2141	16.1126	14.8382	15.1542	11.9104	12.7993	13.6238	14.0145	15.7896	14.617	11.9107	15.4469	14.7116	14.0557	15.096	13.9449	13.4105	14.8654	11.5786
YLAPNNLKPVVAEF	787.931	2	2	33.43 - 35.45	6.1	P02787|TRFE_HUMAN		15.1693	12.5197	15.5708	11.6985	11.1489	14.5865	10.0074	16.0687	13.0004	9.69135	13.6605	13.3347	11.4699	12.8581	15.1889	13.1022	14.4979	16.1443	16.6683	11.5043	15.9781	11.7716	13.132	14.2276	10.3024	13.0759	10.3015	11.9312	11.0283	10.8668	13.3428	12.5003	14.1116	15.146	16.1498	10.3568	15.6441	13.9107	11.7015	12.9382	13.2972	11.6549
LRLPEKVPSAPPQE	520.961	3	1	24.34 - 27.84	4.2	Q8WZ75|ROBO4_HUMAN		13.7011	14.3433	13.1155	13.1132	14.0686	13.5239	14.5688	13.0045	14.6772	14.9312	11.5254	14.4491	13.7882	13.6079	13.4953	15.3458	14.8614	14.1421	12.6401	13.131	13.9474	13.9916	13.5007	13.0767	14.4479	14.1273	15.3092	15.6166	13.6008	13.7715	12.2439	13.1219	12.7306	14.0431	14.0372	13.0892	13.1422	14.4595	13.6021	13.6955	14.5399	14.2222
HSARPGAPPPQPLDL	776.91	2	2	26.01 - 29.19	8.5	P98160|PGBM_HUMAN		14.9465	14.4677	12.8253	14.0217	11.4837	13.8041	13.3353	13.5017	13.1947	13.2317	13.712	13.6833	13.8366	11.4001	12.8649	15.2644	15.8256	15.4636	13.9568	14.5067	10.3054	14.7417	14.8665	14.6289	15.1753	13.7583	15.0531	15.3951	14.0106	13.0424	12.6289	13.0604	10.7053	13.1508	13.2298	13.3306	13.9204	14.0785	11.3156	16.027	12.0412	13.629
VAWKADSSPVKAGVE	772.404	2	2	23.56 - 26.95	5.2	P0DOY3|IGLC3_HUMAN:P0DOY2|IGLC2_HUMAN		16.2013	15.5427	12.5477	16.503	16.2023	16.7664	17.724	12.8686	16.1493	15.4428	16.8126	17.6442	15.7677	17.0073	13.5871	17.1564	15.09	13.6865	16.0768	16.8489	15.6236	15.7547	16.5532	16.7761	17.453	15.471	16.72	15.4626	15.011	15.0003	16.4018	15.7337	16.0706	16.718	17.0492	15.5404	15.9481	16.6431	15.0268	14.8257	15.6914	16.8085
YRITEATKTVGSDT	514.596	3	1	20.75 - 24.53	6.2	P01042|KNG1_HUMAN		13.2758	13.7405	13.0863	12.8227	13.397	12.8358	13.403	14.3871	13.1977	15.1312	12.7193	13.2985	12.7467	13.3078	12.4938	12.6151	12.7161	15.3849	13.1135	13.1102	12.9211	13.0748	11.9172	10.4387	12.5858	12.7023	14.458	14.2647	13.0365	13.9143	13.5239	12.5624	13.7188	13.2132	14.3176	14.335	14.497	13.1153	12.7289	13.3452	13.9554	13.7151
TWLNPDPSQKQNL	770.889	2	1	27.44 - 31.45	5.8	P10451|OSTP_HUMAN		14.6145	13.1684	13.0997	14.773	14.3338	14.4584	16.089	14.6159	12.75	15.948	13.6507	13.6019	14.6761	13.5573	13.5707	13.7191	12.0771	15.5024	14.2208	13.0993	14.7463	15.6483	14.3781	14.7569	13.964	12.7492	12.1378	13.4775	14.8915	14.0432	14.1577	12.6947	12.6057	13.3965	13.2772	13.5698	13.6018	15.7422	15.2752	14.1032	16.1371	13.8707
SIDWTKIEPSVNF	768.391	2	1	35.25 - 39.36	8.6	Q12907|LMAN2_HUMAN		12.5832	12.7163	12.0352	11.656	11.3005	12.0319	12.4755	11.8511	12.4076	10.0004	11.8483	12.1742	13.0897	11.9043	13.2891	11.581	12.7136	12.9608	13.7731	10.5445	11.423	11.9608	11.0777	12.3082	11.7649	11.3013	13.3178	14.2444	10.5703	11.9172	12.659	13.174	12.0538	13.4237	13.2876	13.1146	13.1143	13.2035	11.8158	12.3184	13.181	11.7337
IEVDGRVYHVGLGD	510.261	3	1	26.31 - 31.10	8.5	Q8IWU5|SULF2_HUMAN		11.8805	12.9173	12.9989	12.9171	13.9213	10.9845	10.0809	12.8408	11.9056	13.5243	15.0113	12.5541	14.1219	12.1443	11.9356	7.98113	12.0441	12.2927	12.8467	13.3774	14.7479	16.0543	13.9514	12.9605	13.6844	12.2719	14.4895	11.0419	13.175	11.3051	13.1638	12.9352	10.4908	12.5391	13.5704	13.1467	14.2374	13.0658	13.0294	13.7802	13.2588	14.3094
YQAEWDDYVPKL	763.86	2	1	34.49 - 37.73	6.4	P30086|PEBP1_HUMAN		11.8729	13.8614	13.2664	12.5902	10.4463	12.1147	6.70998	11.4253	14.2225	11.9836	12.7914	13.5663	13.1254	12.9249	13.0393	11.6632	11.9543	13.3098	11.5066	13.6657	11.8147	13.7054	13.78	13.3137	13.0261	11.2217	13.3085	13.4619	13.2808	12.7163	11.7877	13.2653	12.7048	12.8776	13.0875	13.1427	12.9905	12.8281	13.2325	14.5407	12.7976	12.8264
VIDQSRVLNLGPIT	762.938	2	1	31.59 - 34.90	6.3	P07911|UROM_HUMAN		11.3691	7.25203	12.9217	13.0315	13.355	12.2848	11.7687	12.4125	13.2155	13.0114	12.6947	11.3337	11.4382	12.8304	12.8419	12.6828	12.1266	11.1608	13.106	13.9962	12.7057	12.6207	11.1281	10.8413	11.2755	13.4714	13.4968	12.1784	12.5276	12.3915	10.5441	13.5257	12.1046	13.7487	12.6906	13.1963	12.5223	9.7419	13.4697	11.9002	7.53511	12.1672
ISQDNALRDEMRA	506.915	3	1	23.36 - 26.79	5.5	Q9H299|SH3L3_HUMAN		12.7655	12.7806	10.8576	14.4138	13.4107	14.3551	14.6096	13.594	14.5618	14.2471	14.6055	14.5695	13.586	14.7146	13.8662	13.8863	12.8869	13.0395	11.0791	12.663	12.3857	12.2084	14.0662	15.1171	13.959	13.7899	14.3524	13.3133	13.4233	13.1608	14.9055	14.1607	13.8609	14.1735	13.2064	13.8703	12.7211	14.5822	13.4262	13.6507	12.4036	14.101
FDSDPITVTVPVEV	759.389	2	1	33.87 - 38.16	7.6	P10909|CLUS_HUMAN		11.9192	12.7532	13.838	11.7625	12.9552	12.7031	13.1166	12.817	13.5258	16.413	13.0242	14.5992	13.2062	13.4429	14.0904	12.144	12.1197	13.7013	13.1318	13.1135	12.0935	13.5339	13.9873	13.3841	12.7364	14.2881	12.3849	12.2156	15.1641	13.6437	14.5963	13.0329	13.0417	13.3614	13.3376	11.9771	14.0172	14.017	15.2092	14.0978	14.7795	13.1671
VAWKADGSPVKAGVE	505.269	3	1	23.24 - 27.24	5.3	B9A064|IGLL5_HUMAN:P0CG04|IGLC1_HUMAN		13.9143	13.4077	13.0699	13.4705	14.2078	13.8386	13.9428	15.0374	14.8081	13.5045	13.8595	13.2619	13.6819	13.3916	14.4105	14.5673	13.7524	13.6412	13.0049	13.1939	15.8089	16.6794	12.4653	14.0683	14.6996	13.7323	15.92	12.1154	12.4227	12.5711	14.4651	14.4227	13.6742	14.9881	14.6499	13.4931	12.7674	14.2506	12.1956	13.2192	12.8241	14.6392
PRGHSGEPGLPGPPGP	754.87	2	1	21.43 - 27.06	4.2	Q03692|COAA1_HUMAN		15.972	15.7359	16.0734	15.9174	15.7927	17.0226	15.1824	14.9914	15.9557	15.0101	16.2274	16.4083	14.015	14.1899	14.2134	15.438	13.5856	16.3518	15.6675	14.6277	14.8615	15.0932	15.7132	15.2665	15.3525	16.2509	17.0773	16.0532	16.8126	16.4238	15.9177	14.123	14.3646	15.3377	14.6003	15.8474	14.3472	14.6956	16.2481	16.2681	15.518	15.398
G(+42.01)DKPIWEQIGSSF	753.365	2	1	40.38 - 43.69	6.2	P61970|NTF2_HUMAN	Acetylation (N-term)	13.2963	12.9311	12.8858	11.8335	12.8099	13.0098	13.2956	12.8186	13.1498	13.5305	13.751	10.4742	13.7308	13.219	13.031	12.0452	12.6997	13.2719	14.597	14.4835	12.8705	13.275	13.3957	14.7411	13.8226	12.812	11.521	12.8622	13.0753	12.9375	12.6637	13.023	12.5399	13.1199	13.6215	13.14	13.8467	12.845	13.4998	12.6161	12.8189	13.4036
VHLTPEEKSAVTAL	747.91	2	2	25.21 - 29.99	5.3	P68871|HBB_HUMAN		11.9288	13.5526	16.3415	16.639	15.1239	16.7389	14.1216	16.2244	13.6995	14.1146	14.8859	13.74	15.1953	14.4407	17.2687	14.9502	13.5556	11.1183	14.6244	15.8295	14.2519	14.218	13.2051	13.8307	14.6001	12.6813	15.1999	16.2117	15.9889	16.0399	12.9446	11.4437	12.9922	13.5162	14.6892	11.639	13.8049	13.9685	17.0732	12.0676	13.1789	17.4033
WGSPAASDDGRRTL	496.91	3	1	22.20 - 26.56	7.5	Q14624|ITIH4_HUMAN		13.3179	14.4153	13.0857	12.684	14.027	13.4858	12.985	13.331	14.0424	14.0651	12.2863	13.5751	13.7962	13.7203	13.7624	13.9645	14.3239	13.7778	12.5639	12.3139	14.7444	15.1096	14.1471	14.2444	13.5275	13.2799	14.7403	14.849	13.7653	12.5305	12.1747	13.2038	12.3955	12.6974	13.6191	12.7932	14.421	12.7211	13.9009	14.0555	13.5672	15.6765
FRVVAQGVGIPEDS	737.385	2	1	27.43 - 33.49	5.8	P02760|AMBP_HUMAN		13.3713	14.1075	14.1707	14.7733	14.8051	13.0931	14.0101	14.6038	14.7274	14.869	16.2088	15.1208	15.4054	15.8052	10.6961	14.9964	15.4019	13.5153	17.2283	14.0658	13.5898	14.3806	13.4301	15.2784	16.6895	15.4361	15.5343	13.5089	14.3402	15.2344	15.2102	14.1307	15.217	14.3958	14.3243	11.4519	14.7409	15.5736	15.3866	14.7959	13.6912	15.2587
WGKVNVDEVGGEAL	736.871	2	1	29.55 - 33.72	6.7	P68871|HBB_HUMAN		12.4827	13.0809	16.5627	13.9622	13.4822	12.2719	12.6414	13.8409	12.8667	11.8055	11.8883	13.4872	13.1035	13.1273	13.6622	12.2989	12.7654	14.3559	12.2486	13.0588	9.34829	15.1871	10.0523	14.2069	13.548	12.7616	14.4396	13.3405	13.7732	11.999	9.78002	14.0298	13.0396	14.0275	12.8729	11.7329	10.7741	11.2691	14.4894	13.3542	13.7728	15.1927
DQSRVLNLGPITR	734.914	2	2	28.20 - 32.69	4.8	P07911|UROM_HUMAN		13.2322	12.5584	11.5972	13.8977	11.1805	13.917	15.2363	15.1585	14.0736	14.8959	13.8733	14.1718	14.9233	14.2938	16.0567	15.408	13.8589	15.4762	13.9409	12.5565	14.5243	13.6798	14.4207	16.6582	15.9402	12.7498	14.7388	13.863	12.9093	14.7801	13.7093	16.0938	15.2495	13.0453	15.173	15.1688	14.3689	14.6679	13.6216	13.1726	14.8142	15.4276
IQLQPLQEPESW	734.376	2	1	34.51 - 36.99	9	Q9UNN8|EPCR_HUMAN		12.172	11.9363	10.5803	11.7813	10.227	12.0795	11.3501	12.4298	10.92	12.9371	7.99574	10.517	13.0278	12.7181	13.2649	14.0087	12.4402	11.6721	12.3012	13.535	10.1489	11.1458	10.3463	10.5851	11.9043	11.589	13.4901	13.349	12.8902	11.1811	11.2089	11.102	10.6781	12.6374	11.4452	13.2644	11.3344	12.7444	10.3345	12.426	13.3158	12.3057
DHDVGSELPPEGVL	732.349	2	1	28.91 - 34.72	7.7	Q9UHG2|PCS1N_HUMAN		14.1991	15.7444	14.2941	15.8237	15.4174	15.1213	15.946	15.6783	15.26	15.2537	15.1062	13.8594	15.5611	14.5233	15.9976	15.4387	12.7057	14.5748	14.7353	14.922	14.8175	15.2902	15.4025	14.8726	13.6488	15.0464	12.6449	13.6774	15.4894	14.8677	15.8715	14.2396	14.8842	14.7951	14.3645	13.9425	14.5403	15.1804	15.627	14.655	14.9024	14.7121
SQDASDGLQRLHM	486.563	3	2	25.95 - 28.92	4.9	Q9UNN8|EPCR_HUMAN		15.6665	15.5636	12.9584	16.3754	11.9658	15.6369	16.085	16.3496	14.7566	13.5636	13.3382	15.6226	16.6339	15.6515	15.7277	15.715	15.4722	15.1356	13.3281	15.1991	16.1428	15.5702	15.6565	15.2867	15.4035	15.22	12.0013	14.2734	15.9006	15.3009	14.6168	14.2497	16.1108	15.0298	15.7515	11.0458	15.62	15.5268	14.9643	15.6725	16.3391	15.2401
IDWTKIEPSVNF	724.873	2	1	35.57 - 38.68	3.9	Q12907|LMAN2_HUMAN		14.3729	13.6053	13.4416	12.8	11.1614	16.2692	13.5888	14.9564	13.4024	14.513	12.9575	12.959	14.6955	14.2045	13.3529	14.4513	16.4006	16.1254	15.8631	13.6496	13.0534	13.6564	13.8843	15.8483	14.9065	14.191	15.7148	13.8989	13.4851	13.9099	13.7312	13.7899	13.8753	13.3764	13.5902	13.2088	14.3254	14.0143	13.6831	14.0583	12.6895	15.57
AWKADSSPVKAGVE	482.251	3	1	21.75 - 25.20	5.7	P0DOY3|IGLC3_HUMAN:P0DOY2|IGLC2_HUMAN		13.4939	13.215	13.3914	12.5477	14.1985	13.1738	13.2066	12.5348	13.6408	13.9634	14.4097	12.9949	12.7767	12.8036	14.196	12.8472	14.2472	14.6591	13.1629	12.0442	14.1683	14.4829	13.207	13.1923	14.4788	13.1734	14.1981	14.376	12.8729	12.6235	13.7287	14.5304	13.2817	13.6162	13.6073	12.4364	12.8355	11.8499	13.6408	13.1202	11.863	14.7042
VNVDEVGGEALGRL	714.378	2	1	29.26 - 35.83	9.4	P68871|HBB_HUMAN		13.7684	11.7336	15.7452	11.9507	11.1116	13.4124	14.2876	13.1503	12.3294	13.5355	13.3471	12.712	13.5696	12.1009	12.3735	11.7112	13.2864	13.6803	11.8357	11.6274	9.81387	14.1266	13.7953	12.9429	12.3915	11.0937	11.3647	13.4854	12.8752	12.8935	12.098	11.9281	12.0215	12.8761	10.0117	13.5301	14.3696	12.129	11.4069	14.1757	12.4222	13.0729
YADKPETTKEQL	474.902	3	1	17.06 - 21.97	4.7	P02763|A1AG1_HUMAN:P19652|A1AG2_HUMAN		13.7008	13.984	14.5379	15.4415	14.3132	12.9425	14.1056	13.3889	13.0682	12.2003	14.0601	13.2859	13.9099	13.8111	13.3681	15.0537	14.485	10.8416	14.3221	13.7679	14.1915	13.7961	12.8585	13.2088	13.1961	14.1775	15.0599	14.4308	14.5313	14.126	13.7204	13.0377	13.9892	14.4084	16.782	13.9166	16.3085	13.7094	14.0558	14.4807	14.3037	13.5581
TVDKSRWQQGNV	709.359	2	2	20.07 - 24.88	7	P01857|IGHG1_HUMAN:P01859|IGHG2_HUMAN		16.2109	14.0694	15.0058	13.7335	13.56	15.0591	14.1094	14.4769	14.3016	14.2978	13.3911	15.5549	13.8345	14.4949	14.6243	14.2105	15.7635	14.9663	13.9966	15.8058	12.7014	12.4404	13.6254	15.5501	14.0826	13.9098	15.7955	15.8831	14.7519	12.5554	13.8813	14.1095	13.2516	13.5863	12.8053	12.5977	14.0754	13.1075	13.378	14.9522	14.8709	13.5773
LRLTEPADTITDA	708.37	2	1	27.64 - 32.25	5.8	P06870|KLK1_HUMAN		13.0838	14.6648	12.7685	13.1162	13.1212	13.1718	14.9553	13.6003	14.4681	14.5892	13.6242	12.9225	13.8772	13.2442	13.9759	13.8947	13.891	12.3452	14.1425	14.7979	11.6482	11.4048	12.0737	12.718	14.6604	14.5899	13.4252	12.5362	11.0795	15.6598	14.1495	13.3235	13.2849	13.5324	12.0849	11.9748	12.9936	14.5833	15.0681	14.4487	14.5774	11.5061
VSLGSPSGEVSHPR	470.243	3	2	20.00 - 24.66	5.5	P02765|FETUA_HUMAN		15.7185	14.1324	12.9286	13.3565	14.9836	14.6157	13.8579	14.6304	9.42826	15.5058	13.9895	14.973	15.4204	16.4524	14.3033	14.0043	14.6772	15.9266	11.6159	13.9571	15.8547	14.4746	13.6147	14.881	15.2949	14.0309	15.2744	13.389	12.27	16.3252	13.5929	17.7673	16.0066	17.2853	15.0359	15.9274	16.1084	13.251	13.7397	13.3387	15.3996	14.8865
DGVPGKDGPRGPTGP	469.571	3	2	18.45 - 22.31	5.6	P02461|CO3A1_HUMAN		15.9061	16.0992	15.9333	16.4265	15.1935	15.7744	15.6569	16.4751	16.5149	15.9825	16.336	11.8653	15.7766	15.1751	12.6083	16.7585	14.839	14.5066	16.2905	16.6776	15.5013	14.7231	16.6393	14.9783	15.6224	15.3347	16.8083	15.975	16.2941	16.4464	16.0163	15.0819	15.8813	16.2107	15.8374	16.2586	17.1989	15.5795	15.5728	16.6168	15.9218	15.9187
AGKQLEDGRTLSD	463.901	3	1	16.73 - 23.41	5.8	P62979|RS27A_HUMAN:P0CG47|UBB_HUMAN:P0CG48|UBC_HUMAN:P62987|RL40_HUMAN		13.1792	13.8925	13.5634	12.9648	12.9652	14.3102	14.2635	12.4603	12.4777	11.7927	14.3426	13.5909	13.9105	12.8885	14.6214	14.1931	8.9166	14.0224	12.2674	13.1514	16.1993	13.0558	15.2367	15.0829	14.3702	12.8762	14.4122	11.9667	13.8781	13.4324	13.3674	12.5999	12.6151	13.9604	15.0737	13.199	14.6913	13.3457	13.8582	13.0223	13.743	14.7737
SSSERAHQVLRI	461.586	3	1	21.35 - 26.47	5.9	P04070|PROC_HUMAN		13.8502	12.8505	12.1767	13.7602	13.3813	14.1705	12.5553	12.2712	14.1115	14.0548	13.4445	12.8587	14.1103	13.7436	13.5552	13.1	13.6715	13.573	13.2413	15.3326	9.67369	15.664	12.7962	11.4936	13.5397	13.099	15.1298	15.3509	13.9916	14.1829	11.6652	13.3773	12.9789	13.3422	13.0219	11.8228	12.5255	12.0535	14.6397	13.5055	11.8698	13.7392
PVAEELSHHENL	458.891	3	1	22.22 - 26.50	5.2	Q9GZX9|TWSG1_HUMAN		12.9428	14.7163	15.0751	14.2067	13.1956	13.9214	14.1623	15.6288	13.5335	13.2573	14.9124	14.254	14.0181	13.6827	14.6262	15.1303	14.763	14.4784	13.9895	14.2122	14.29	14.0544	12.9481	13.5588	13.8401	13.1081	14.1781	13.3102	14.8597	14.7622	14.892	14.8237	14.86	15.9867	13.4147	15.1952	14.5121	14.1816	13.7207	13.2283	14.5551	14.1803
AVALTKGGEARGEL	457.923	3	2	21.73 - 25.53	4.8	P10253|LYAG_HUMAN		13.6047	13.61	13.4718	14.5722	10.5736	15.4437	13.438	14.2977	10.0035	15.1432	11.6049	13.9623	12.7911	12.9266	14.7242	12.0114	15.4641	14.4539	15.6864	14.2419	13.5881	13.1052	13.7406	13.2408	12.297	13.7501	11.772	15.3952	14.7535	14.1612	13.4415	12.1223	13.5549	13.1319	12.6951	14.1939	13.2293	13.9611	14.8527	14.1256	14.5065	13.7057
PENEKGPFPKNL	457.239	3	1	24.31 - 28.58	7.6	P12830|CADH1_HUMAN		13.1671	12.6067	16.1422	13.7954	14.5497	14.6848	12.3245	13.0879	14.1177	14.3492	13.9433	13.0623	13.3715	13.4863	13.3722	13.5172	14.9938	14.6178	12.6478	13.6295	14.7571	15.1557	14.2361	10.9838	13.9027	12.8107	15.9461	16.2049	13.7304	12.2053	15.7045	15.0865	13.157	13.5315	13.4188	15.2733	13.5683	14.9259	13.6268	12.9446	12.329	14.1824
TPLGPKWPEPVF	684.369	2	1	35.72 - 37.91	2.9	O00187|MASP2_HUMAN		15.7377	14.0688	14.1203	14.8413	16.8257	15.4602	15.9797	16.3787	15.4977	14.1096	12.7475	15.988	16.5894	15.3749	16.0975	16.148	15.5885	16.5176	15.1296	13.5866	16.9171	16.2438	13.1815	17.6658	17.1213	14.9065	16.7398	14.8757	15.9544	15.495	12.6718	17.4776	15.5218	14.7236	15.6281	16.4012	14.266	14.769	12.5664	17.2482	13.0606	15.0222
VKVWPQQPSGEL	684.365	2	1	28.49 - 31.26	6	P02765|FETUA_HUMAN		14.1286	10.9709	13.6286	11.5778	12.8289	14.2918	13.0653	12.4281	12.6799	13.7559	12.5854	13.9126	12.9831	12.3787	13.7834	14.0651	17.3648	16.0724	13.0274	15.1333	12.835	10.6849	14.3265	11.7517	13.5125	13.5206	15.0736	14.212	11.5693	14.8752	13.4107	15.855	16.092	14.3993	11.6627	13.6735	13.4273	11.871	11.0626	12.5354	12.7482	13.0401
RAHGQESAIFNE	453.551	3	2	22.49 - 25.80	8	Q8WVN6|SCTM1_HUMAN		14.4155	11.2448	15.041	14.7843	14.3323	14.5597	9.69183	11.873	14.0928	11.2151	13.1293	13.638	14.1579	13.584	12.4566	13.681	15.8762	14.4738	12.5799	12.4643	13.0576	14.8273	12.2221	14.4529	14.4021	14.1783	13.5546	10.2583	13.6994	15.0215	13.1896	14.4173	12.9393	13.711	10.8744	13.0783	14.9895	13.6884	13.5613	14.3519	13.2359	13.8109
FQVRANSAGATRA	450.239	3	1	18.58 - 24.26	4.4	P06396|GELS_HUMAN		13.9705	13.5179	14.4676	14.9391	14.507	15.2982	15.4273	14.5321	15.1796	14.4364	15.4922	14.9343	14.5625	14.45	14.5786	15.2555	16.9073	14.3655	13.0435	13.1884	14.9899	14.2308	12.3774	14.1851	15.54	13.5976	16.1522	15.2292	14.5803	13.959	15.422	16.1774	15.5538	15.8792	13.0376	14.1365	14.002	15.031	14.8586	12.7675	13.6707	15.0408
LVIKGARDSHAGL	446.259	3	2	20.33 - 24.99	6.1	Q8WVN6|SCTM1_HUMAN		14.7527	14.929	14.8039	15.5819	14.541	14.6752	14.518	14.8028	14.6729	14.884	14.4142	14.2583	15.3853	14.7147	15.6924	13.0966	16.3661	15.1778	13.7241	15.1838	15.2296	16.219	13.9675	14.8916	15.7978	15.7889	13.9567	16.0442	14.2316	14.9622	14.4994	15.8777	14.3635	14.7371	15.0518	14.1527	14.1469	15.7523	14.5022	16.5413	14.076	15.4984
ANKADRDQYEL	661.818	2	1	20.20 - 24.60	8.2	P02787|TRFE_HUMAN		15.8218	13.0929	13.0971	13.3112	14.3673	14.0206	13.5271	13.4601	13.9867	13.8358	13.6817	12.7939	13.3606	13.0703	13.4883	14.2839	14.4285	13.5926	15.138	11.8276	13.9142	14.7917	15.2636	13.0215	13.1331	13.529	14.7123	13.8428	13.3599	11.5195	14.0529	11.9285	13.0783	10.6659	13.4581	12.8788	13.1456	13.1722	14.1105	13.6892	14.1486	12.9736
YSRTQTPRAEL	441.231	3	1	20.00 - 24.93	6	P41222|PTGDS_HUMAN		14.3765	15.2618	12.597	15.3837	15.1988	15.6876	14.4753	14.4677	15.1405	14.6466	13.4153	15.6893	15.2176	14.5462	14.9693	13.8516	14.1183	13.8033	15.5333	15.7139	14.8177	12.639	15.724	15.7261	15.1809	14.5345	17.1421	16.1566	12.7096	13.4294	14.8195	15.7521	12.9396	15.8637	14.2177	14.8304	13.2723	14.8704	13.3599	13.4138	13.4542	13.4409
RAPEPALEPESL	654.84	2	1	26.46 - 31.03	5.8	Q8N729|NPW_HUMAN		13.3482	13.6414	12.8939	12.8332	11.5153	12.4918	13.0093	13.0794	12.5702	13.5096	13.4861	13.0216	11.8643	13.2138	12.6037	11.703	11.2001	11.6717	13.9696	11.93	13.4562	10.7943	12.0046	12.1909	11.5504	13.7804	10.4816	13.8025	12.9454	12.5243	13.2729	12.9166	12.4487	13.2043	11.7505	12.3819	13.004	12.3767	13.4858	12.9947	13.0774	12.6101
VVENGESSQGRF	654.808	2	1	18.15 - 23.50	8.7	P07911|UROM_HUMAN		12.903	13.6137	16.1437	15.1296	13.8736	13.1001	13.569	15.5104	13.3631	14.2324	14.8995	15.2999	12.4488	15.1977	13.6944	14.2114	14.4852	13.6765	13.5891	13.8122	13.788	15.8478	15.2671	13.6226	14.0934	14.0498	14.639	14.2387	15.4134	15.755	13.4774	15.5769	14.1316	14.5246	14.7776	15.6211	15.9885	11.0395	7.77641	9.27477	14.3412	14.6163
AASLAGPHSIVGRA	436.244	3	2	22.77 - 27.43	6.5	P08294|SODE_HUMAN		13.4497	11.8624	13.7187	11.6724	11.6027	12.935	13.829	13.8111	12.0221	12.9315	13.5247	13.3382	12.9887	11.6571	14.1263	14.806	13.7715	14.5821	13.4767	13.6483	14.4108	13.4703	11.8198	13.9836	14.4724	14.4894	11.733	15.6227	12.8385	14.4456	11.2525	13.2202	14.1315	13.1002	12.875	15.2332	15.3173	13.708	12.1852	12.4979	14.5059	13.6421
YGRAPQLRETL	435.24	3	2	23.17 - 28.95	4.3	P02760|AMBP_HUMAN		13.9046	15.1436	15.3999	15.4071	14.9413	14.3278	16.1708	14.9113	16.9665	15.7257	18.3048	16.9919	16.8602	17.3786	15.1038	9.65148	16.2553	16.9499	18.0459	15.3007	14.9617	13.9351	16.0345	15.4245	15.0263	17.015	14.244	14.7147	15.7046	16.3387	16.3576	16.6288	16.846	15.8966	15.5234	15.9566	14.6399	16.5333	17.0164	15.9506	14.5098	16.5405
YVVHTNYDEY	651.784	2	1	24.23 - 27.86	5.8	P02760|AMBP_HUMAN		14.1927	14.2232	12.9075	14.8577	15.6449	9.06928	13.7996	14.4526	13.9163	13.4205	14.2662	13.5653	12.7512	13.1223	13.5093	13.319	12.9775	11.0502	11.8088	14.562	14.4216	14.7701	9.40318	13.432	14.3171	12.6778	13.8165	12.5142	13.9042	13.3646	14.7071	13.7116	14.4046	14.5263	13.5108	12.4229	13.9417	13.5335	13.5619	12.4847	13.1135	13.5493
TYVPKEFNAET	649.814	2	1	24.78 - 28.59	4.8	P02768|ALBU_HUMAN		14.3278	15.7082	15.5869	15.4461	16.019	14.7366	14.7301	14.0093	14.0709	14.7276	14.1621	14.3799	13.9613	13.2832	15.0948	14.7143	12.0216	15.0019	15.2829	13.5253	15.806	16.4331	12.364	14.2981	12.2716	14.0283	16.1256	15.8971	14.306	14.0735	15.2589	12.6463	15.3836	12.1877	15.941	15.7306	15.517	13.8134	14.8692	14.9615	15.464	13.1822
EETLTHTITKL	643.348	2	2	25.83 - 30.45	6.6	P01042|KNG1_HUMAN		15.0103	14.9605	15.2559	14.5884	12.7738	15.2851	14.1352	15.6671	15.0556	14.4816	15.7531	14.9368	14.8595	14.4813	15.2644	14.8797	14.9074	17.2782	13.7355	14.9115	15.91	14.1818	15.5634	14.3408	14.4859	15.7812	15.9723	16.5999	11.9534	15.2762	14.0758	14.4592	12.9126	13.4356	15.494	14.8898	16.8122	15.1544	14.4423	14.1048	15.8891	15.5932
LSDPDKVTIGLL	635.864	2	1	33.99 - 35.80	3.6	Q14624|ITIH4_HUMAN		13.571	15.3617	13.7575	14.7323	14.57	14.7349	15.0345	15.9586	14.7314	14.6349	14.4269	14.2245	15.034	14.019	13.3937	14.8547	17.3306	14.88	15.9508	15.2191	12.4864	13.2866	15.1712	15.1108	12.9629	14.1516	14.9068	14.969	13.9859	16.4055	15.3148	14.1853	15.1957	13.5682	13.9563	14.9446	11.3811	15.0528	15.6797	15.8551	15.2668	14.4116
ASWDVEKTAIF	633.82	2	1	32.47 - 36.07	5.6	P35555|FBN1_HUMAN		12.7619	12.869	12.7082	12.6261	9.26038	12.8465	13.5425	13.5114	12.6417	13.0229	12.8589	12.9449	12.7085	12.9285	12.5245	11.5929	13.0002	13.9374	13.711	12.2065	11.3042	11.6651	13.3168	12.6965	12.5991	12.6845	12.4603	14.0676	14.2645	13.2219	13.9933	12.4613	13.4361	13.5627	13.5503	13.6207	11.7596	13.6061	14.3157	12.7373	13.9151	13.3031
LRVAPEEHPVL	420.574	3	2	25.33 - 28.44	5	P63261|ACTG_HUMAN:P60709|ACTB_HUMAN		12.6815	13.9243	15.2261	11.8223	14.6714	15.6875	11.432	14.2588	11.9967	17.0493	12.4547	13.2518	13.8737	12.4368	15.1601	13.2964	15.66	14.7784	14.2468	12.5814	13.8127	14.089	11.8206	11.3848	10.7428	15.3887	12.9062	12.3755	14.3626	15.5621	10.3699	13.5361	12.8754	12.5984	12.9704	14.3184	15.0213	14.6581	13.2124	13.777	15.2932	13.7056
IVLWQPVTADL	627.856	2	1	39.74 - 42.18	4.2	Q96IY4|CBPB2_HUMAN		12.1196	13.9017	15.4715	13.3084	12.3697	13.3076	12.5062	13.0685	14.5966	12.8527	13.1149	12.5393	12.3907	13.6312	12.609	11.1473	13.9247	13.0301	14.1811	12.7626	12.6985	13.385	13.065	13.4535	12.7792	13.696	12.9267	11.792	13.0285	13.215	13.3293	11.898	13.3058	10.9315	13.4309	13.8138	13.7594	13.2933	14.2334	13.7291	13.4597	12.9744
DGVPGKDGPRGPT	418.212	3	2	16.25 - 21.01	5.2	P02461|CO3A1_HUMAN		15.9177	16.3501	17.6023	16.6189	17.1551	16.7333	16.1779	16.9494	17.1264	15.9162	15.5778	16.0349	16.037	15.8015	16.3659	16.8018	16.6442	16.5043	17.0586	17.2904	16.283	15.4601	17.5036	15.7854	15.4803	16.2102	17.5751	15.8446	17.5515	17.3857	16.86	16.2094	15.5116	17.1084	16.6394	16.7426	15.5799	16.4501	16.9488	15.8766	16.7162	16.805
GRLASPGFPGEY	625.809	2	1	27.84 - 31.13	5.8	O00187|MASP2_HUMAN		13.4266	12.6232	10.3268	14.4905	14.3607	13.7941	15.3703	14.2974	15.3809	14.0841	12.9452	15.0955	14.2575	14.4377	13.498	13.9114	13.2243	13.6445	13.1886	13.3334	14.2147	14.3224	14.3198	14.9401	14.4942	12.3692	15.1877	12.4021	14.0873	13.7027	13.6287	15.7093	14.1902	13.3641	12.8986	15.0455	13.9173	14.07	12.3448	13.9007	13.7277	13.7121
FKSLPGQNEDL	624.316	2	1	25.40 - 30.11	8.3	P01040|CYTA_HUMAN		14.2157	15.3907	13.1983	13.4378	14.4968	13.2678	12.8399	13.689	14.9993	13.7026	13.7823	12.868	13.3253	12.7545	13.4663	14.1955	12.4356	13.8056	13.1435	13.31	15.0527	15.9108	12.9879	12.925	14.1764	13.431	15.2271	11.7776	14.2986	13.4952	12.8685	13.1003	13.6814	11.8331	14.9904	13.4191	11.8542	12.0353	14.2443	12.7371	12.5908	13.9417
VIKGARDSHAGL	612.344	2	2	15.97 - 22.00	3.2	Q8WVN6|SCTM1_HUMAN		16.0481	17.4472	17.1618	17.1573	15.6902	17.1234	15.6978	17.3518	16.0268	15.7318	16.2504	15.6883	15.6168	16.1606	18.0095	15.3807	16.2372	16.6614	16.9993	15.7578	17.012	16.9884	16.2541	18.0426	16.2724	16.4986	13.9314	18.7917	16.5637	16.6618	15.3923	16.2818	16.04	17.1951	17.7397	15.9616	16.4395	16.5227	16.1157	16.9352	15.974	17.7766
DDEKNWGLSF	605.769	2	1	33.80 - 36.61	5.1	P19652|A1AG2_HUMAN		12.4931	12.9197	12.4033	12.4529	14.9969	13.4739	13.3441	16.6638	13.4821	13.9639	13.1485	14.1821	14.5804	13.6157	13.8282	14.2343	13.3628	11.2725	12.0994	13.9933	14.312	15.0611	14.0753	12.9135	13.4656	12.1382	14.8246	14.3017	13.2201	13.7074	16.1144	14.04	15.2198	11.8974	15.7196	12.2013	14.1085	13.4306	14.1778	13.3058	12.1847	12.498
YEKTDTDGKF	401.854	3	2	18.40 - 23.41	6.8	P02760|AMBP_HUMAN		14.0083	14.3625	14.3081	15.5085	15.8322	15.4985	15.256	13.5437	15.1791	14.793	14.8009	15.5127	15.3673	15.5154	14.4518	13.7225	12.4586	11.8203	13.8598	13.7128	13.8716	17.8875	16.2221	15.8801	14.2134	13.1855	16.7175	12.9128	13.4572	12.742	15.0087	15.4807	11.8981	15.8168	14.8976	14.172	15.8909	15.3548	13.882	14.4089	12.528	14.8592
ISWDGLDSGKL	595.803	2	1	31.20 - 34.69	5.9	P30086|PEBP1_HUMAN		12.9284	11.9869	12.3578	11.5907	10.358	12.238	12.9845	12.7979	13.0162	12.8124	12.1528	12.2046	13.5204	12.4529	9.87112	13.0803	12.7916	13.4876	11.4115	11.5472	13.117	10.5394	11.8853	12.6704	12.407	12.5533	13.0149	10.1722	12.0442	12.6224	12.2854	12.1233	11.4759	12.8272	13.4679	13.4838	10.596	12.164	12.5888	12.2167	12.5531	11.5908
WRQVEGM(+15.99)ED	583.25	2	1	17.42 - 22.72	9.9	P25311|ZA2G_HUMAN	Oxidation (M)	12.4916	13.4267	16.5862	14.2794	15.7563	13.2108	13.1289	13.8036	13.7975	12.3909	14.1332	13.4195	9.72384	14.1649	12.8696	13.0113	12.9973	8.04031	13.2842	16.1059	15.1004	15.0635	11.5856	13.0089	12.8467	8.52406	11.9752	15.7376	14.7294	14.0207	14.015	14.1455	13.7789	13.143	14.8119	13.843	15.7781	13.1934	13.2914	13.82	12.4667	11.541
KTALQPMVSAL	579.828	2	1	29.19 - 32.14	6.2	P07911|UROM_HUMAN		12.8699	12.0678	13.5367	11.4536	10.9278	11.6431	13.3028	12.5573	11.3193	12.9046	12.8969	12.9663	13.1806	12.028	12.0526	12.8435	12.9293	12.7772	10.4856	14.0216	12.0078	13.0515	13.9137	11.6121	12.6754	12.0766	10.3396	13.4323	13.3509	14.8836	11.8015	11.7761	12.8274	12.5865	12.2569	14.5441	12.4405	10.0474	12.4006	13.5838	13.1711	13.3567
WRQVEGMED	575.251	2	1	23.45 - 27.67	6.4	P25311|ZA2G_HUMAN		14.2519	13.7902	12.3671	13.1647	15.7461	13.9153	13.8291	11.4237	13.4052	14.7938	14.8712	14.5288	12.9919	14.4723	14.8788	15.371	12.9779	14.9455	13.2915	15.8453	16.789	14.4877	12.7065	15.3161	14.3861	13.1813	11.0089	14.7508	8.64884	13.7241	15.5494	15.7033	15.8562	14.8698	15.2288	13.4555	15.8702	14.3905	13.6733	13.5673	14.5916	13.3341
YVVHTNYDE	570.252	2	1	19.56 - 25.16	4.8	P02760|AMBP_HUMAN		12.1009	14.4869	14.0875	15.2707	14.5741	13.7095	13.8631	14.0863	14.115	14.2209	16.3616	14.3052	14.0905	13.7109	14.6818	14.5273	13.5039	12.4954	14.5979	13.9979	15.4873	14.5566	13.4015	11.4704	14.1607	15.1803	13.6007	11.1882	14.4163	14.3429	14.3942	13.8766	14.6556	13.9514	14.5464	13.4419	15.6097	14.8068	14.6667	13.9338	12.5437	13.9473
PGKDGPRGPTGP	568.293	2	1	16.30 - 23.60	3.5	P02461|CO3A1_HUMAN		16.5796	16.4633	17.4666	17.8795	17.7055	19.4006	16.9809	16.881	17.9118	16.9974	16.4576	17.0653	15.9224	17.6529	15.7659	16.253	13.7548	16.8311	14.944	15.2764	16.1764	16.1612	16.7092	16.3337	17.3634	18.5444	16.6034	16.7124	19.45	16.4836	15.4559	15.6108	15.6397	15.9595	15.6217	19.0693	15.5299	15.9086	17.2942	17.0906	16.4552	15.0375
VQVFAPANALP	563.816	2	1	33.23 - 34.96	3.7	Q96FE7|P3IP1_HUMAN		10.2171	13.3457	13.691	12.9736	9.74563	12.5342	13.6317	12.0048	13.0572	12.9106	13.8177	12.3314	14.2428	12.9479	14.2527	13.7233	12.0639	13.0781	12.5912	13.0999	11.5552	14.4699	12.5588	13.0452	12.7115	13.8892	11.597	12.2404	13.9121	13.2643	13.6309	12.3041	12.1425	13.041	13.6512	12.7478	14.3827	13.1303	13.8598	11.9591	13.9626	12.0408
HQDWLNGKE	563.764	2	1	20.26 - 25.19	7.8	P01857|IGHG1_HUMAN:P01859|IGHG2_HUMAN		12.2962	12.7653	14.2672	13.1357	12.6499	15.0825	13.1391	11.2327	12.8879	13.8733	15.5693	12.6458	13.1062	12.9662	13.9892	11.5853	13.8662	14.2293	12.8188	11.8407	13.3276	13.0727	12.9575	12.0515	13.356	14.1487	12.9053	13.0493	14.7721	13.4746	13.1846	13.7135	8.5184	12.6548	12.7554	15.5287	12.9728	12.5822	14.6681	13.4337	14.7876	13.1727
ASWDVEKTAI	560.284	2	1	27.65 - 31.43	7.3	P35555|FBN1_HUMAN		13.0697	14.4606	14.0831	13.275	12.393	12.8774	13.2744	13.8191	13.2997	15.2658	12.7324	13.4633	12.4192	12.4144	12.7837	13.5233	12.8636	12.2496	12.5948	11.0407	12.6964	14.4698	11.2582	11.5163	12.2394	13.3793	14.1143	14.8627	14.2148	12.8035	14.3785	13.1087	13.5143	13.7745	12.061	12.3881	13.905	12.3986	14.2697	13.0034	13.3503	14.0383
YKAIPVAQDL	559.313	2	1	28.65 - 32.34	6.2	P10451|OSTP_HUMAN		12.3631	13.5197	13.4078	14.1654	13.8936	14.0034	14.8316	14.1113	12.5996	12.6357	13.7026	12.452	14.7785	12.4142	13.4253	13.6012	8.11159	14.8293	11.7344	14.3344	15.1063	15.9211	13.9799	12.729	13.3399	11.6328	14.8052	11.3329	13.7291	10.9333	12.9532	13.5326	12.7168	11.0227	12.5625	12.3961	12.7523	13.2516	13.4959	12.0764	13.3155	13.0148
RAHGQESAIF	372.523	3	2	23.24 - 26.74	6.4	Q8WVN6|SCTM1_HUMAN		15.3514	15.5055	9.29395	15.1688	14.9798	16.281	15.5185	15.793	15.6147	13.9444	14.6885	15.9451	16.009	16.9077	16.1841	15.8898	16.6745	16.3229	16.7383	15.6242	16.3959	15.9314	14.8907	16.9318	15.7183	15.4471	17.0043	11.6942	15.7837	16.2671	15.1938	15.9836	15.6527	16.0193	15.2313	16.2664	15.2796	15.9733	15.2952	16.0806	15.1191	15.495
FRFAGNYDL	551.767	2	1	29.73 - 34.41	7.3	P07911|UROM_HUMAN		13.0417	12.2256	13.0853	13.7035	10.5784	12.7646	11.2581	12.8197	12.3708	12.8179	12.5249	9.87053	9.76999	13.2978	12.9052	13.393	12.9871	14.334	11.1914	12.0149	10.4477	12.6957	14.3073	13.2671	12.199	13.9547	12.3414	14.345	13.6221	14.3834	12.1742	12.1547	12.8407	12.0126	11.8326	13.4264	12.3278	10.4592	13.3172	13.501	12.2556	12.5629
FSSPHGKDLL	367.528	3	2	24.25 - 27.77	4.7	P02787|TRFE_HUMAN		15.1392	15.0194	15.7957	13.9545	16.0776	12.2945	11.7472	13.7249	13.8426	14.1843	13.7642	13.4803	13.0027	14.5767	16.9452	15.0419	16.9225	17.6615	17.3404	13.9146	17.3279	13.1371	11.7542	10.6441	13.2533	14.8874	15.1536	16.2017	13.9133	13.9757	14.9222	13.795	15.1348	11.5646	16.6686	15.9098	14.747	14.5334	15.1077	15.2782	16.479	13.7348
PILRHGIQY	548.814	2	2	23.43 - 26.82	5.3	P01042|KNG1_HUMAN		15.9994	13.2714	13.2053	13.0273	15.3147	12.051	13.2676	12.1818	13.471	10.7812	11.6005	14.0828	13.7846	13.3688	9.2382	15.3002	14.2144	14.29	12.5006	14.6106	14.1148	15.0715	13.3403	14.3298	14.3998	11.6297	14.7158	15.6665	13.5739	13.7454	11.432	13.5418	13.003	13.512	13.9496	13.2949	13.3692	13.403	10.0056	12.2697	11.6369	12.6835
AVRLVFQDF	547.801	2	1	35.53 - 37.43	4.1	Q9NZP8|C1RL_HUMAN		12.6342	12.6747	12.1105	13.6449	10.9641	13.0203	13.4027	13.3263	12.0718	12.8963	12.6696	13.1488	12.3263	12.7021	11.7155	12.9055	12.3342	13.2535	13.7404	11.4447	13.4531	13.3683	12.8488	13.8685	12.7655	12.8805	11.2894	13.6681	12.2698	12.2977	12.8092	11.9085	11.5702	13.1733	12.4695	13.9768	12.2022	12.4182	12.8886	13.0424	12.9941	12.7843
GRLASPGFPGE	544.277	2	1	24.06 - 29.44	7.9	O00187|MASP2_HUMAN		12.7434	12.8767	15.1573	13.4063	14.7194	13.0743	12.479	13.0912	14.6735	13.6207	13.2119	12.2108	13.5081	12.0715	12.8573	13.7414	13.5335	13.3916	12.2243	13.3609	12.4115	15.7681	14.7675	13.4895	14.6821	11.2329	15.4002	15.3464	12.0995	13.3707	12.4422	14.5608	13.1494	12.9108	14.7915	15.0353	15.0391	12.2087	14.1779	15.0175	13.8088	13.5155
GPKWPEPVF	528.777	2	1	33.37 - 36.46	4	O00187|MASP2_HUMAN		13.656	13.4904	13.7783	14.5483	10.5204	14.4431	13.4039	13.9695	15.4731	13.3856	15.3161	13.4314	14.1344	13.6311	13.6351	12.0739	13.8197	14.3992	13.5804	14.4017	14.4427	13.8444	14.1166	13.1492	13.6291	14.1146	13.1853	12.7467	13.856	14.2812	15.2214	13.2554	14.2111	12.6387	12.02	14.9928	15.3707	15.2038	14.673	15.3063	13.1211	11.8956
IVDKVKPQL	347.22	3	2	21.55 - 25.80	5.4	P01040|CYTA_HUMAN		13.8007	15.0529	13.2344	14.2638	14.9407	14.3922	13.6917	14.7185	16.5102	14.5672	11.4757	13.1985	14.5877	14.1525	15.0949	9.81345	13.1709	13.6357	13.982	15.2141	16.0491	17.188	13.4641	14.3842	14.578	13.7931	15.6764	12.2794	15.5576	13.6389	13.3696	13.3034	13.0615	13.3119	15.977	15.6887	11.0987	12.4142	14.4491	11.589	13.2914	14.2708
VVLPKHILD	517.321	2	1	26.28 - 28.85	5.3	Q9BZL3|SMIM3_HUMAN		12.3528	10.8891	16.4322	13.5107	12.1355	13.0182	12.0516	12.5612	15.19	12.4078	14.5534	9.08839	12.8553	11.4191	13.1013	13.174	13.28	13.2304	10.1625	13.9093	12.1195	12.5075	14.1595	13.0328	13.1416	12.9847	10.052	14.5149	13.0847	12.4007	12.2916	12.2471	12.335	13.0876	13.3348	13.8155	13.3011	12.9415	14.7523	12.8208	12.4315	12.7996
NVAKGIRSF	496.284	2	1	21.68 - 25.93	4.7	P39060|COIA1_HUMAN		13.7089	13.3184	13.6225	13.9578	14.0104	13.2762	13.3166	13.0246	14.0344	16.2715	13.9045	12.5106	12.6763	14.0071	16.0288	13.3074	12.3441	13.6808	13.4417	12.8735	12.706	13.1135	13.0115	13.5782	14.4762	13.6881	13.6481	15.1986	15.2227	12.8495	14.837	13.4886	13.3158	12.823	15.451	13.4519	14.6343	14.5651	15.2223	14.0971	14.1795	12.0186
VLNLGPITR	491.804	2	1	28.57 - 31.41	2.8	P07911|UROM_HUMAN		14.4306	16.5715	14.6008	15.4634	15.1032	15.2925	15.7949	14.4211	15.4096	14.9782	15.6908	15.7647	15.1207	14.4669	15.8552	15.0315	15.4075	15.8631	15.1494	15.1523	15.3716	15.1526	13.8405	12.3912	14.7132	15.1662	16.4413	15.2114	15.3426	15.2289	15.9667	14.0241	14.6128	13.5281	13.4593	14.4525	14.8312	16.2433	15.5981	15.6298	15.7578	14.44
PGKDGPRGPT	491.257	2	1	16.53 - 23.20	3.3	P02461|CO3A1_HUMAN		15.5363	16.1992	16.5407	16.8776	16.0524	17.6868	16.8071	16.6752	16.6843	16.6903	16.0977	16.3499	15.6968	15.6787	16.2445	17.2227	15.6117	15.3744	16.321	16.7364	15.7039	14.9211	16.4002	15.5354	15.7037	16.2491	17.2185	16.0361	16.7932	16.7687	16.1304	15.9388	15.5544	16.8942	15.7013	16.5546	14.7785	16.1141	16.7319	16.2758	16.6666	16.3432
KELKFVTL	489.303	2	1	28.78 - 31.56	5.2	P15309|PPAP_HUMAN		13.9887	13.3646	14.0014	13.7221	13.862	13.3055	14.1142	12.0161	11.6508	11.5731	9.47413	12.1669	13.0628	12.5008	15.0991	14.6524	13.5701	13.6893	13.06	12.4745	14.2823	14.3428	11.666	13.1595	14.0687	10.6949	10.3799	14.7309	14.0669	13.9131	14.1344	13.7105	13.1976	12.3206	12.1596	14.4227	13.1357	12.8188	12.5535	13.1585	13.5321	13.2232
SKWSGPLSL	487.767	2	1	31.13 - 33.88	5.5	P30086|PEBP1_HUMAN		12.9948	12.5364	12.4834	11.7592	9.16821	11.9395	10.8629	11.8823	11.0674	12.7206	11.0134	11.9196	13.3499	12.071	12.3774	11.9808	11.1972	12.604	11.7648	11.4953	12.8476	12.2987	11.8342	13.0592	12.1994	12.999	11.8425	12.5046	10.6972	12.5451	12.9082	11.8192	9.96128	12.8864	12.9676	12.2296	13.5665	10.5769	13.4104	12.0625	12.4326	11.8037
YKWKETL	484.264	2	1	24.38 - 29.22	6.4	Q14624|ITIH4_HUMAN		14.1766	13.6046	13.7181	13.2905	16.449	14.8479	14.4683	14.4017	15.0325	15.2014	14.9974	14.1234	14.1713	12.4565	13.689	13.7401	13.9725	12.1685	11.8192	13.6294	14.9893	11.0417	14.4336	15.0904	14.0796	15.3313	15.7819	16.2203	13.6495	12.8262	12.6036	14.9777	12.9134	14.6253	14.2116	13.1246	14.8742	14.1586	15.4099	15.2298	13.2173	14.443
PRYPVGKF	321.851	3	2	23.30 - 27.41	5.5	P01344|IGF2_HUMAN		15.403	15.9483	13.5669	15.7701	15.1946	15.7806	16.5637	14.4784	15.9943	14.2081	14.5292	15.5902	16.3139	15.3669	15.1712	16.1211	13.8156	15.3115	14.3421	13.7497	14.6389	15.9653	15.1172	14.2389	14.9267	15.1206	17.2167	16.103	17.5159	16.0935	14.2939	15.3857	14.5141	13.2262	15.7545	15.3735	14.8526	15.4455	15.7378	14.4573	15.7225	12.8977
RPPGFSPF	452.735	2	1	30.20 - 32.84	5.7	P01042|KNG1_HUMAN		14.1935	13.6793	13.7326	14.2927	13.6811	14.7115	14.3151	10.3737	13.1602	14.1147	13.3042	14.5329	13.943	14.8978	14.2194	14.0007	13.6503	12.8348	13.7288	13.1941	15.4779	13.5375	12.0477	12.8999	14.0839	13.1494	14.5677	14.541	13.8115	14.5305	14.232	12.8331	15.1827	12.9456	14.7341	12.6274	14.2387	13.3028	13.96	13.8727	13.6113	13.1804
LNLGPITR	442.27	2	1	27.16 - 30.49	3.6	P07911|UROM_HUMAN		15.8628	16.5601	15.3087	15.1392	15.548	15.9943	15.169	16.0572	14.9121	15.4037	15.1883	15.7093	16.4719	14.8978	16.3649	16.0474	14.2439	17.935	15.8882	16.1358	15.9322	17.2537	16.368	14.4024	15.0424	16.2944	15.5469	15.2044	16.3983	17.0936	14.5595	15.058	15.092	14.07	15.923	15.6321	17.4441	15.5833	16.584	14.577	16.7543	16.3806
FTVRMAL	419.233	2	1	31.81 - 35.73	5.4	P07911|UROM_HUMAN		12.623	13.055	12.5721	14.6374	14.1534	12.8292	13.1485	12.5097	12.4919	13.3375	12.4044	13.0838	12.4706	13.4784	14.7974	14.4646	12.5929	12.8213	11.5555	14.7059	12.5803	13.5447	14.8404	13.4213	13.296	13.0407	14.3795	13.9163	14.5631	16.0712	12.2763	12.5489	14.799	12.2882	15.3092	13.0295	14.7214	12.5914	13.1255	14.7827	14.7171	14.2464
MGPPGNPGP	823.374	1	1	15.50 - 25.76	8.3	Q8NFW1|COMA1_HUMAN		15.682	17.3084	15.9145	18.2272	15.0158	17.7856	17.0137	16.5242	17.3023	11.1483	16.6687	16.2132	16.5968	17.451	16.1952	16.6799	15.4807	15.0555	18.4062	12.185	16.378	16.0938	16.1203	16.1437	14.4876	16.3422	16.5881	15.7268	16.3976	17.8047	15.6865	15.5631	14.8717	15.8763	14.9629	17.0063	14.6654	11.9601	15.5902	17.5973	17.6004	15.6025
HASLDKF	409.212	2	1	19.59 - 24.95	9.3	P69905|HBA_HUMAN		15.9245	14.0762	16.7037	14.0246	13.0911	14.892	10.2857	15.8716	13.0261	11.8498	12.6448	13.1155	9.65083	12.2868	13.7775	14.0002	13.4094	13.9447	14.15	13.4617	13.0604	13.1015	14.6003	13.2897	13.9487	13.4753	13.8876	13.527	14.5046	14.3565	13.9522	12.4514	13.8627	13.6683	15.7281	13.5904	14.5405	13.3489	14.1466	9.04724	16.3215	15.2592
FESFGDL	814.361	1	1	32.37 - 38.31	13	P68871|HBB_HUMAN:P02042|HBD_HUMAN		12.4221	8.89799	10.9469	10.4802	9.63285	11.5504	12.4908	12.6432	10.2154	11.4683	8.49059	12.3316	9.31203	10.0931	11.5285	12.4773	9.83026	11.2699	12.0209	13.2933	12.8803	9.62596	9.67484	11.4998	12.5409	13.1589	8.11936	11.5185	10.9464	11.6202	12.8078	10.5278	10.5598	13.5074	10.1957	9.77719	13.6797	12.4555	13.0921	10.2003	11.1718	11.4174
PPPPPPPP	398.22	2	1	18.15 - 23.64	8.4	Q2VWA4|SKOR2_HUMAN:O60422|ONEC3_HUMAN:P14866|HNRPL_HUMAN:O15047|SET1A_HUMAN:Q9ULL5|PRR12_HUMAN:Q15032|R3HD1_HUMAN:P13378|HXD8_HUMAN:Q9H7N4|SFR19_HUMAN:Q86UP3|ZFHX4_HUMAN:Q92841|DDX17_HUMAN:Q15911|ZFHX3_HUMAN:Q9UPS6|SET1B_HUMAN:Q9HCJ0|TNR6C_HUMAN:P10275|ANDR_HUMAN:Q9UPT8|ZC3H4_HUMAN:Q9NQX0|PRDM6_HUMAN:P58401|NRX2B_HUMAN:O14514|AGRB1_HUMAN:O15054|KDM6B_HUMAN:O95271|TNKS1_HUMAN:Q5JU85|IQEC2_HUMAN:Q9…		12.0798	15.1842	17.2156	14.5235	14.6311	12.9844	13.9306	14.074	13.9	11.7121	15.0095	13.0933	14.0221	13.7237	12.1535	14.0706	12.6392	15.0074	14.0857	13.4046	13.9296	14.2029	14.3613	14.361	13.5508	14.1403	14.8112	14.3809	14.6642	13.867	14.552	13.8082	13.0352	13.1819	14.8313	14.8917	14.7265	14.2511	13.8267	13.7354	13.9688	13.7871
KLGHPDT	384.208	2	1	16.04 - 20.67	8.4	P06702|S10A9_HUMAN		10.6385	14.429	17.3115	13.3332	12.7523	13.5125	12.2596	9.68509	16.0323	11.968	14.2156	11.1493	11.2454	12.2219	12.5536	13.2304	14.1712	10.1478	11.4846	12.3549	13.3391	10.932	12.7585	11.2198	12.7495	11.5126	12.7251	13.4299	13.5664	13.1121	11.5093	11.8156	12.5059	13.4091	12.8163	14.3362	11.5547	11.6309	14.4253	13.2938	13.046	12.2569
SDVFAAGT	767.348	1	1	36.00 - 44.79	5.2	Q8IVV2|LOXH1_HUMAN		15.0671	16.6505	15.5955	12.9318	14.5615	17.0674	16.1861	13.4378	17.7703	15.2559	15.1599	11.2165	14.1759	16.6867	16.3435	16.2272	17.7724	13.9596	15.9606	15.6297	15.258	15.1837	12.63	14.936	12.1269	15.3504	12.9707	16.0154	15.4196	16.9534	11.3967	17.4427	15.3241	14.7841	15.0312	14.9235	15.8276	14.8284	15.3241	18.0987	16.9519	18.0064
APHGPGLI	381.216	2	1	23.83 - 28.31	8.6	P02765|FETUA_HUMAN		13.1017	13.2328	12.6923	13.178	13.9926	13.8378	10.0179	10.5987	14.287	14.3924	13.4155	12.074	12.8892	13.0009	14.3686	12.937	13.7308	14.1201	9.48816	14.4444	12.9214	14.6611	13.0014	12.0862	13.833	12.1979	14.3237	14.7063	13.4449	13.107	12.8446	14.7784	12.8014	14.2114	12.7089	13.7005	14.0481	12.0435	13.4085	12.795	12.6838	13.2452
PVVPVHL	380.738	2	1	29.00 - 31.17	4.8	P12724|ECP_HUMAN:P10153|RNAS2_HUMAN		13.3493	13.0894	13.4221	13.1586	11.618	12.4516	12.9946	11.418	13.2672	13.7946	12.2076	14.3132	12.3396	14.8208	14.5407	13.4582	10.9475	13.1024	12.961	12.8904	11.996	10.1089	14.7981	14.5474	12.3686	13.362	13.1469	11.0159	14.9702	13.0424	14.5388	12.1348	11.7154	12.3211	12.8823	12.6316	13.4663	14.899	14.0131	13.3896	14.6995	13.736
KPALPAGT	754.446	1	1	42.80 - 45.41	5.5	P06396|GELS_HUMAN		12.8182	10.5376	11.9144	13.6346	10.798	12.6248	13.1162	12.5454	11.4473	12.8018	12.9276	12.801	10.6104	10.7576	12.8221	11.5378	10.0027	12.8157	13.5286	13.7861	13.5929	12.1854	14.6592	12.5823	13.7795	12.4255	11.9171	12.2076	13.2737	11.8643	13.5505	11.0385	12.2485	13.3321	13.1379	13.4644	13.6366	12.7922	10.9684	11.1291	13.0371	11.4633
APHGPGL	324.675	2	2	19.31 - 23.70	6.7	P02765|FETUA_HUMAN		13.3813	12.6625	14.593	12.2551	13.0815	12.048	12.7484	12.2921	12.3241	13.5064	12.4498	12.2664	13.9387	12.2459	13.8775	13.7122	13.6728	14.3981	12.2349	14.4178	13.3557	11.3509	13.0136	12.1303	14.5196	10.68	14.1811	13.3211	11.365	13.2686	12.4035	15.1125	12.3082	14.4677	12.8373	13.4711	13.1068	12.6729	12.6317	11.5464	11.5677	12.1681
AGPSSPT	616.292	1	1	27.90 - 35.22	11.9	Q6PFW1|VIP1_HUMAN		11.0769	12.2862	12.8526	10.5974	13.4065	12.8886	12.2783	11.3051	13.7124	13.6034	12.7607	12.3094	12.6799	10.219	13.8319	9.95377	12.6404	10.332	13.068	12.0588	11.9138	13.1679	13.5892	11.8323	10.6626	13.0867	10.6683	11.1989	12.2746	12.1925	11.9446	10.0086	11.7121	14.3579	14.2559	12.2939	15.1969	12.2286	13.2169	11.3183	12.7984	9.91122
[truncated: 45 more columns]

## Sheet: Supporting Table 3
Peptide sequence	pT	BHT	pW	BHW	FC(lin)	FC(log2)
AASLAGPHSIVGRA	1.18375e-05	0.00022814	1.32185e-05	0.000200166	2.01981	1.01422
AGKQLEDGRTLSD	0.894983	0.921051	0.862541	0.932952	0.950713	-0.0729187
AGPSSPT	0.541485	0.671314	0.328538	0.446474	1.05507	0.0773341
AIPVAQDLNAPSDWDSRGKDSYETSQL	0.887124	0.917416	0.47506	0.592427	1.18612	0.246247
AKADAAPDEKVLDSGF	0.0603531	0.124222	0.0151977	0.0407838	1.33787	0.419935
AKADAAPDEKVLDSGFREIENK	0.00197792	0.0110347	0.000307958	0.00210603	1.74525	0.803432
AKVQWKVDNALQSGNSQE	0.0312182	0.076072	0.0236725	0.0576848	1.19086	0.251998
ANKADRDQYEL	0.217491	0.33903	0.0283048	0.0645227	1.24886	0.320607
ANYPDLPSAYQPGIL	0.215585	0.338549	0.262091	0.372908	1.17082	0.227519
APHGPGL	0.182522	0.30312	0.21793	0.323085	1.13302	0.180171
APHGPGLI	0.769549	0.84971	0.803231	0.891545	0.941663	-0.086717
AQDLNAPSDWDSRGKDSYETSQL	0.0317809	0.0765632	0.0374744	0.0786592	1.77677	0.829258
AQLDEELGGTPVQSRVVQGKEPAHL	0.0670366	0.13535	0.00857297	0.0252426	1.67222	0.741764
ASHTSDSDVPSGVTEVVVKL	0.238813	0.363097	0.254926	0.370166	0.921913	-0.117297
ASWDVEKTAI	0.279331	0.397437	0.621117	0.743937	1.72839	0.789428
ASWDVEKTAIF	0.0678413	0.135683	0.179338	0.279556	1.43334	0.519384
AVADTRDQADGSRASVDSGSSEEQGGSSRALVSTL	0.0417836	0.0952332	0.0752251	0.14239	1.35867	0.442191
AVALTKGGEARGEL	0.0449723	0.0993139	0.0451929	0.0903858	1.44904	0.535096
AVRLVFQDF	0.00728885	0.0255549	0.00361113	0.0144445	1.35221	0.435319
AWKADSSPVKAGVE	0.460748	0.591991	0.534498	0.658799	1.3221	0.402834
DADLADGVSGGEGKGGSDGGGSHRKEGEEADAPGVIPGIVG	2.01009e-08	2.13069e-06	1.87356e-14	3.97195e-12	2.26475	1.17935
DAHKSEVAHRFKDLGEEN	0.000950733	0.00590823	0.00158393	0.00839481	3.57968	1.83983
DAPGQYGAYFHDDGF	0.185366	0.303304	0.179338	0.279556	1.07707	0.107108
DDEKNWGLSF	0.278189	0.397437	0.390723	0.517708	0.740144	-0.434121
DDQSAETHSHKQSRLY	6.78609e-05	0.00075808	1.1614e-05	0.000189398	2.01755	1.0126
DEAGSEADHEGTHSTK	0.447056	0.577902	0.303949	0.418423	1.29366	0.371453
DEAGSEADHEGTHSTKR	0.785597	0.858487	1	1	0.75648	-0.402625
DEAGSEADHEGTHSTKRG	0.712186	0.803103	0.688221	0.788664	0.721022	-0.471885
DEELGGTPVQSRVVQGKEPAHL	1.43067e-05	0.000252752	8.18559e-06	0.000144612	1.88568	0.915086
DGQPGAKGEPGDAGAKGDAGPPGP	0.000630525	0.00417723	5.15614e-05	0.000575316	1.64704	0.719876
DGVPGKDGPRGPT	0.0447041	0.0993139	0.0416127	0.0848259	1.25119	0.323295
DGVPGKDGPRGPTGP	0.000103142	0.000993909	3.05686e-05	0.000397093	1.59748	0.6758
DGVSGGEGKGGSDGGGSHRKEGEEADAPGVIPGIVG	2.98121e-12	6.32016e-10	3.90975e-12	4.14433e-10	2.03382	1.02419
DHDVGSELPPEGVL	0.678834	0.785262	0.639141	0.748607	0.991995	-0.0115954
DHDVGSELPPEGVLGAL	0.760237	0.848264	0.996631	1	0.904511	-0.14479
DHDVGSELPPEGVLGALL	0.65145	0.767263	0.829474	0.901787	1.20896	0.273772
DLADGVSGGEGKGGSDGGGSHRKEGEEADAPGVIPGIVG	4.99058e-08	3.52668e-06	1.47465e-07	5.21041e-06	1.63577	0.709974
DQSRVLNLGPITR	0.00364256	0.0171605	0.00184379	0.00888374	2.03239	1.02318
DVQNVAAAPELAMGALEL	0.524344	0.661673	0.929337	0.980197	1.0499	0.0702562
EAEDLQVGQVELGGGPGAGSLQP	0.409766	0.546354	0.193538	0.29732	1.23084	0.299638
EAEDLQVGQVELGGGPGAGSLQPLAL	0.00777277	0.0257473	0.00562036	0.019218	1.74648	0.804453
EAEDLQVGQVELGGGPGAGSLQPLALEGS	0.00377894	0.017416	0.00451659	0.0170985	1.61076	0.687743
EAEDLQVGQVELGGGPGAGSLQPLALEGSLQ	0.273962	0.397437	0.312007	0.426745	1.0652	0.0911258
EDPQGDAAQKTDTSHHDQDHPTF	1.38911e-06	3.68115e-05	6.26759e-06	0.000120794	2.05678	1.04039
EEAPSLRPAPPPISGGGY	0.00036502	0.00286608	0.000307958	0.00210603	1.7491	0.806612
EEKAVADTRDQADGSRASVDSGSSEEQGGSSRA	0.0222487	0.057503	0.0283048	0.0645227	1.31883	0.399264
EEKAVADTRDQADGSRASVDSGSSEEQGGSSRALVSTL	1.02955e-05	0.000218264	1.97225e-06	4.64574e-05	1.75635	0.812581
EETLTHTITKL	0.0602803	0.124222	0.073828	0.141005	1.38694	0.471908
EVDETYVPKEFNAET	0.118397	0.220178	0.109808	0.198969	1.25627	0.329146
EVQVFAPANALPARSEA	0.806368	0.872194	0.962951	0.995833	0.817247	-0.291155
FAEEKAVADTRDQADGSR	0.0070174	0.0255549	0.00814108	0.024946	1.46493	0.550831
FAEEKAVADTRDQADGSRASVDSGSSEEQGGSSRA	0.0132447	0.0395474	0.0179486	0.0469766	1.33001	0.411435
FAEEKAVADTRDQADGSRASVDSGSSEEQGGSSRALVSTL	1.92272e-05	0.000291155	5.57955e-05	0.000581586	1.7988	0.847038
FDSDPITVTVPVEV	0.8502	0.896728	0.627101	0.746884	0.982978	-0.0247685
FESFGDL	0.152289	0.269044	0.221126	0.325547	1.69139	0.758207
FKQETLPSKSNESHDHMDD	0.0034771	0.0169616	0.00835456	0.024946	1.4748	0.560524
FKQETLPSKSNESHDHMDDM	0.000620225	0.00417723	9.95844e-05	0.000844476	1.81206	0.857634
FKSLPGQNEDL	0.00461233	0.0184947	0.00295655	0.0127916	1.9375	0.954199
FQTPSYTQPYQGSSVTL	0.962729	0.976548	0.88917	0.952041	1.30719	0.386469
FQVRANSAGATRA	0.020367	0.0560755	0.0308971	0.068231	1.46271	0.548646
FRFAGNYDL	0.1814	0.30312	0.165919	0.264472	1.3753	0.459749
FRTQTAPGGQGAPWAEEL	0.244757	0.365412	0.158235	0.258044	1.47112	0.556919
FRVVAQGVGIPEDS	0.00209819	0.0114055	0.00263254	0.0121326	1.64251	0.715906
FRVVAQGVGIPEDSIF	0.147985	0.263637	0.00793245	0.0247306	1.45239	0.538425
FRVVAQGVGIPEDSIFT	0.277182	0.397437	0.111723	0.199036	1.27876	0.35474
FSSPHGKDLL	0.0324345	0.0772596	0.0424847	0.0857786	1.47137	0.557161
FTVRMAL	0.0333787	0.0786254	0.0283048	0.0645227	1.16323	0.218134
G(+42.01)DKPIWEQIGSSF	0.0408779	0.0941968	0.0382732	0.0795482	1.22708	0.295233
GPKWPEPVF	0.177967	0.30312	0.153262	0.251872	1.6437	0.716949
GRLASPGFPGE	0.0136937	0.0403203	0.0344184	0.0729671	1.84891	0.886673
GRLASPGFPGEY	0.946832	0.96504	0.983155	1	1.1976	0.260149
GRPEAQPPPLSSEHKEPVAGDAVPGPKDGSAPEVRGA	0.000308755	0.00261824	0.00112554	0.00627931	2.16858	1.11675
HASLDKF	0.036047	0.0839777	0.00879641	0.0255457	1.37676	0.461277
HQDWLNGKE	0.496002	0.631895	0.414543	0.538874	1.09264	0.127815
HSARPGAPPPQPLDL	0.0060827	0.0232186	0.00331611	0.0137846	1.84317	0.882192
IAVEWESNGQPENNYKTTPPVL	0.215325	0.338549	0.119643	0.21137	1.38664	0.471593
IAVEWESNGQPENNYKTTPPVLDSDGSF	0.539802	0.671314	0.651275	0.757413	0.889936	-0.168227
IDQSRVLNLGPITR	0.000570063	0.00402844	0.000817658	0.00509834	1.97158	0.979352
IDWTKIEPSVNF	0.0154551	0.0442767	0.0102483	0.0289686	1.31524	0.39533
IEVDGRVYHVGLGD	0.0815905	0.15869	0.132331	0.226372	1.66636	0.736699
IILEHHVAQEPSPGQPSTF	2.82613e-05	0.000399427	5.23402e-06	0.000110961	1.90027	0.926205
IKFPEPGAIKVPEQG	0.0293267	0.0722938	0.0264843	0.0623853	1.73778	0.797243
IPGGLSEAKPATPEIQE	0.353555	0.47439	0.633109	0.748607	1.21638	0.282596
IPVKQADSGSSEEKQL	0.0189974	0.0529929	0.02064	0.0520915	1.3271	0.408278
IPVKQADSGSSEEKQLYNKYPDA	0.00613321	0.0232186	0.00490542	0.0176263	1.53815	0.621199
IPVKQADSGSSEEKQLYNKYPDAVA	1.61973e-05	0.000264141	3.06446e-08	2.16555e-06	3.28712	1.71682
IPVKQADSGSSEEKQLYNKYPDAVAT	7.43757e-07	2.25252e-05	5.44021e-08	2.88331e-06	2.05973	1.04246
IQLQPLQEPESW	0.139309	0.252423	0.15082	0.249796	1.19247	0.253954
ISQDNALRDEMRA	0.822572	0.877797	0.895848	0.95437	0.985236	-0.0214593
ISWDGLDSGKL	0.926368	0.948744	0.597433	0.723748	0.983719	-0.0236816
IVDKVKPQL	0.882189	0.916784	0.803231	0.891545	1.00062	0.000900558
IVLWQPVTADL	0.130666	0.238803	0.0954009	0.17587	1.6606	0.7317
KANDESNEHSDVIDSQEL	0.110618	0.209384	0.0954009	0.17587	1.33537	0.417244
KELKFVTL	0.0661081	0.134759	0.123763	0.216841	1.36261	0.446374
KLGHPDT	0.691186	0.785262	0.341298	0.460861	0.677463	-0.561786
KPALPAGT	0.0217594	0.057503	0.0159435	0.0422503	1.42555	0.511518
KTALQPMVSAL	0.246702	0.36574	0.0575051	0.11288	1.23919	0.309399
LAQELPQQLTSPGYPEPYGKGQESSTD	3.77003e-05	0.000499529	3.18424e-05	0.000397093	2.32797	1.21908
LNAPSDWDSRGKDSYETSQL	0.000115705	0.00106649	0.000144761	0.00118036	1.77923	0.831249
LNLGPITR	0.0258312	0.065193	0.00835456	0.024946	1.37243	0.456728
LQDFRVVAQGVGIPEDS	0.0502744	0.107658	0.0322671	0.0690971	1.627	0.702212
LREGRRGSIQVDGEEL	0.187419	0.303304	0.134542	0.226372	1.67036	0.740158
LRLPEKVPSAPPQE	0.000149133	0.00131734	7.62034e-05	0.000702397	1.66804	0.738156
LRLTEPADTITDA	0.00352033	0.0169616	0.00163306	0.00844414	1.69046	0.757415
LRVAPEEHPVL	0.00746351	0.0255549	0.00642684	0.0211999	1.78565	0.836449
LSDPDKVTIGLL	0.96951	0.978743	0.949495	0.98673	1.14163	0.191099
LSDPEQGVEVTGQYEREKAGF	0.000101393	0.000993909	0.000187033	0.00146855	1.90078	0.926589
LSDPEQGVEVTGQYEREKAGFSW	0.0482289	0.104332	0.0134648	0.0365967	1.37156	0.455817
LSRQELFPFGPGQGDLE	0.0534358	0.112162	0.0183749	0.0475057	1.22441	0.292087
LSRQELFPFGPGQGDLELEDGDD	0.27273	0.397437	0.163327	0.264316	1.45198	0.538022
LVIKGARDSHAGL	6.3132e-05	0.00075808	5.80325e-05	0.000581586	1.68653	0.754059
LVLTGYQVDKNKDDELTGF	0.347316	0.468987	0.176592	0.279384	1.23787	0.307863
LWQGVEVGEAGQGKDF	0.430581	0.563477	0.419407	0.538874	1.30108	0.379712
LWVGTGASEAEKTGAQEL	0.830987	0.880846	0.639141	0.748607	0.925641	-0.111475
MGPPGNPGP	0.00409063	0.018067	0.00184379	0.00888374	1.61813	0.694328
MVEHTPDEESIDWTKIEPSVNF	0.244288	0.365412	0.0416127	0.0848259	1.45663	0.542639
NKEIPAWVPFDPAAQ	0.183016	0.30312	0.10792	0.197232	0.980315	-0.028682
NVAKGIRSF	6.79411e-05	0.00075808	6.03532e-05	0.000581586	1.59019	0.669201
PENEKGPFPKNL	0.239781	0.363097	0.202442	0.306555	1.17418	0.231655
PGKDGPRGPT	0.00764797	0.025736	0.00477261	0.0174447	1.35953	0.443108
PGKDGPRGPTGP	0.596772	0.718839	0.909225	0.963778	0.841361	-0.249204
PILRHGIQY	0.00490487	0.0192562	0.00287234	0.0127916	1.94775	0.961806
PPPPPPPP	0.181099	0.30312	0.0510421	0.10113	1.6055	0.683026
PRGHSGEPGLPGPPGP	0.0009875	0.00590823	0.00464302	0.0172688	1.4096	0.495284
PRYPVGKF	0.0044908	0.0184947	0.00153614	0.00835029	1.63227	0.706882
PSDWDSRGKDSYETSQL	0.159001	0.276297	0.265724	0.375557	1.27532	0.350863
PVAEELSHHENL	0.022513	0.057503	0.0295768	0.0660029	1.20104	0.264287
PVVPVHL	0.625243	0.740512	0.796703	0.891545	1.20237	0.26588
Q(-17.03)GQYDLDPLPPFPDHV	0.00747361	0.0255549	0.0197066	0.0503349	1.31102	0.390693
QVGQVELGGGPGAGSLQPLAL	0.173858	0.299658	0.165919	0.264472	1.56078	0.642265
RAHGQESAIF	0.0100174	0.0312309	0.0216113	0.0532745	1.57579	0.656078
RAHGQESAIFNE	0.00423272	0.018313	0.00902498	0.0258554	1.54282	0.625566
RAPEPALEPESL	0.00100329	0.00590823	0.00105658	0.00622207	3.03866	1.60344
RPPGFSPF	0.15817	0.276297	0.0253271	0.0610153	1.37844	0.463039
S(+42.01)ETAPAAPAAAPPAEKAPVKK	0.00103308	0.00591925	0.00112554	0.00627931	1.35338	0.436567
S(+42.01)ETAPAAPAAPAPAEKTPVK	0.261481	0.384958	0.459496	0.57984	0.984221	-0.0229452
S(+42.01)ETAPAAPAAPAPAEKTPVKK	0.000521166	0.0038099	0.000532708	0.00342225	1.34537	0.428002
S(+42.01)SYQQKQTFTPPPQL	0.303834	0.421822	0.258491	0.37279	1.27115	0.346139
SDVFAAGT	0.878253	0.916784	0.996631	1	0.949886	-0.0741735
SEDPINDGEWHRVTA	0.497766	0.631895	0.603316	0.726722	0.828992	-0.270569
SGSVIDQSRVLNLGPI	0.186822	0.303304	0.0795447	0.149234	1.88449	0.914173
SGSVIDQSRVLNLGPIT	0.00462367	0.0184947	0.00562036	0.019218	1.68328	0.751272
SGSVIDQSRVLNLGPITR	2.18269e-06	5.14144e-05	1.93767e-05	0.000273857	2.59959	1.37828
SIDWTKIEPSVNF	0.226656	0.348196	0.196474	0.299658	1.93116	0.949465
SKWSGPLSL	0.324207	0.446312	0.262091	0.372908	1.40118	0.486642
SQDASDGLQRLHM	0.0128063	0.0391822	0.00439326	0.016934	1.41943	0.505316
SQDASDGLQRLHMLQ	0.000355739	0.00286608	4.57706e-05	0.000539076	1.9469	0.96118
SSSERAHQVLRI	0.0217224	0.057503	0.00659997	0.0211999	1.56073	0.642222
SVIDQSRVLNLGPIT	0.130217	0.238803	0.134542	0.226372	1.13088	0.177444
SVIDQSRVLNLGPITR	0.0207675	0.0564451	0.0315758	0.0683067	1.55365	0.635664
TAQLDEELGGTPVQSRVVQGKEPAHL	0.0274466	0.068455	0.0264843	0.0623853	2.03088	1.0221
TGYQVDKNKDDELTGF	0.799113	0.868779	0.829474	0.901787	1.09669	0.133151
TPLGPKWPEPVF	0.281462	0.3978	0.296029	0.410183	1.52178	0.60576
TTTPSKQSNNKYAASSY	0.425204	0.559896	0.512462	0.635333	1.04633	0.0653346
TVDKSRWQQGNV	0.00739396	0.0255549	0.000991503	0.00600567	1.23907	0.309253
TWLNPDPSQKQNL	0.0476272	0.104092	0.0211209	0.0526779	1.24556	0.31679
TWLNPDPSQKQNLLAPQNAVSSEETND	0.0996825	0.190385	0.139049	0.232114	1.41806	0.503919
TYVPKEFNAET	0.212802	0.338549	0.208539	0.31134	0.859903	-0.217754
VADTRDQADGSRASVDSGSSEEQGGSSRALVSTL	0.415925	0.5511	0.132331	0.226372	1.08094	0.112283
VAWKADGSPVKAGVE	0.9942	0.995044	0.803231	0.891545	0.876105	-0.190824
VAWKADSSPVKAGVE	0.688968	0.785262	0.822894	0.901787	0.999327	-0.00097094
VDALHEIPVKKGEGAEL	0.0100077	0.0312309	0.0116153	0.0319798	1.40186	0.487344
VDISQDNALRDEMRA	0.0754409	0.149472	0.111723	0.199036	1.34131	0.423644
VFEIGSPATTNGVVPADVIL	9.29728e-05	0.000985512	0.000267556	0.00195593	2.1932	1.13304
VGGGEQPPPAPAPRRE	7.19502e-07	2.25252e-05	1.47824e-06	3.91735e-05	1.4751	0.560814
VHLTPEEKSAVTAL	0.000425419	0.00322103	0.000216073	0.00163598	22.7042	4.50489
VIDQSRVLNLGPIT	0.863585	0.906336	0.809773	0.894124	1.08881	0.122748
VIDQSRVLNLGPITR	0.00335604	0.01694	0.00659997	0.0211999	2.00947	1.00682
VIKGARDSHAGL	0.0070698	0.0255549	0.00341195	0.0139103	1.67495	0.744116
VKQADSGSSEEKQLYNKYPDAVA	0.00067916	0.00436309	8.8846e-05	0.000784806	1.66278	0.733599
VKQADSGSSEEKQLYNKYPDAVAT	0.0220154	0.057503	0.00593144	0.0199598	1.39969	0.485105
VKVWPQQPSGEL	0.61233	0.729292	0.376835	0.502446	0.820923	-0.284682
VKVWPQQPSGELFE	0.765574	0.84971	0.657377	0.757413	0.98228	-0.0257936
VLNLGPITR	0.0129375	0.0391822	0.00304298	0.0129022	1.46198	0.547926
VLTGYQVDKNKDDELTGF	0.69266	0.785262	0.579941	0.71068	1.03404	0.0482936
VNVDEVGGEALGRL	0.0521961	0.110656	0.0315758	0.0683067	1.55492	0.636839
VQVFAPANALP	0.673804	0.78487	0.657377	0.757413	0.925975	-0.110955
VQVFAPANALPARSEA	0.440012	0.572285	0.46984	0.589385	1.07162	0.0997904
VQVFAPANALPARSEAA	0.291478	0.409227	0.182115	0.281813	1.2173	0.283686
VQVFAPANALPARSEAAAVQP	0.00452644	0.0184947	0.00178892	0.00888374	1.79058	0.840429
VSEDPINDGEWHRVTA	0.042226	0.0952332	0.0658806	0.128135	1.5185	0.602645
VSEDPINDGEWHRVTAL	0.741814	0.832088	0.444219	0.563919	1.22682	0.294928
VSLGSPSGEVSHPR	0.0788511	0.154782	0.0697624	0.134451	1.25808	0.331226
VSLGSPSGEVSHPRKT	0.0183299	0.0518125	0.0110504	0.0308248	1.35817	0.441669
VSWVPPPAENHNGIIRG	4.81251e-07	2.0405e-05	3.44782e-07	1.0442e-05	1.95513	0.967268
VVENGESSQGRF	0.586336	0.710304	0.8825	0.949695	1.71793	0.780675
VVENGESSQGRFSVQM	0.575106	0.704771	1	1	1.41044	0.496148
VVKLFDSDPITVTVPVEV	0.995044	0.995044	0.745023	0.844625	1.15188	0.203991
VVLPKHILD	0.664793	0.778652	0.34562	0.463743	0.898861	-0.15383
VVSLGSPSGEVSHPRKT	0.200665	0.322279	0.205474	0.30894	1.07106	0.0990437
VVVHAGEDDLGRGGNQ	0.0949167	0.18293	0.134542	0.226372	1.88637	0.915613
VVVKLFDSDPITVTVPVEV	0.304428	0.421822	0.404915	0.533179	1.20378	0.267569
WGKVNVDEVGGEAL	0.00283741	0.0150383	0.00263254	0.0121326	9.47952	3.24481
WGSPAASDDGRRTL	0.0140168	0.0407065	0.00562036	0.019218	1.50011	0.585072
WLNPDPSQKQNLLAPQNAVSSEETND	0.684336	0.785262	0.591576	0.720771	1.05755	0.0807209
WQGVEVGEAGQGKDF	0.345873	0.468987	0.29212	0.410129	1.45009	0.536144
WRQVEGM(+15.99)ED	0.778606	0.855257	0.976419	1	0.976803	-0.0338606
WRQVEGMED	0.583623	0.710304	0.439191	0.560895	0.877721	-0.188165
YADKPETTKEQL	0.00391262	0.0176484	0.00295655	0.0127916	1.38443	0.469289
YADKPETTKEQLGEF	0.57512	0.704771	0.70698	0.805806	1.17509	0.232772
YEKTDTDGKF	0.607012	0.727043	0.419407	0.538874	0.792792	-0.334985
YGRAPQLRETL	0.00833642	0.0267776	0.000406203	0.00269109	1.83104	0.872661
YKAIPVAQDL	0.347175	0.468987	0.409712	0.536166	1.45952	0.545492
YKAIPVAQDLNAPSDW	0.00828938	0.0267776	0.00677724	0.0214444	1.56007	0.641611
YKWKETL	0.00319543	0.0165227	0.00439326	0.016934	1.57197	0.652572
YLAPNNLKPVVAEF	0.223403	0.345703	0.247896	0.362442	1.45638	0.542383
YQAEWDDYVPKL	0.144093	0.258879	0.296029	0.410183	1.42199	0.50791
YRITEATKTVGSDT	0.114328	0.214492	0.0289348	0.0652572	1.33373	0.415467
YRITEATKTVGSDTF	3.09479e-07	1.64024e-05	1.25275e-07	5.21041e-06	2.27225	1.18412
YSRTQTPRAEL	0.820956	0.877797	0.949495	0.98673	0.999084	-0.00132176
YVVHTNYDE	0.82397	0.877797	0.976419	1	1.02314	0.032997
YVVHTNYDEY	0.533674	0.669461	0.936052	0.982391	1.4946	0.579762

## Sheet: Supporting Table 4
Peptide sequence	Accession	pT	BHT	pW	BHW	FC(lin)	FC(log2)	padj	-log10padj
DADLADGVSGGEGKGGSDGGGSHRKEGEEADAPGVIPGIVG	P14209|CD99_HUMAN	2.01009e-08	2.13069e-06	1.87356e-14	3.97195e-12	2.26475	1.17935	3.97195e-12	11.401
DGVSGGEGKGGSDGGGSHRKEGEEADAPGVIPGIVG	P14209|CD99_HUMAN	2.98121e-12	6.32016e-10	3.90975e-12	4.14433e-10	2.03382	1.02419	4.14433e-10	9.38255
IPVKQADSGSSEEKQLYNKYPDAVA	P10451|OSTP_HUMAN	1.61973e-05	0.000264141	3.06446e-08	2.16555e-06	3.28712	1.71682	2.16555e-06	5.66443
IPVKQADSGSSEEKQLYNKYPDAVAT	P10451|OSTP_HUMAN	7.43757e-07	2.25252e-05	5.44021e-08	2.88331e-06	2.05973	1.04246	2.88331e-06	5.54011
DLADGVSGGEGKGGSDGGGSHRKEGEEADAPGVIPGIVG	P14209|CD99_HUMAN	4.99058e-08	3.52668e-06	1.47465e-07	5.21041e-06	1.63577	0.709974	3.52668e-06	5.45263
YRITEATKTVGSDTF	P01042|KNG1_HUMAN	3.09479e-07	1.64024e-05	1.25275e-07	5.21041e-06	2.27225	1.18412	5.21041e-06	5.28313
VSWVPPPAENHNGIIRG	Q8WZ75|ROBO4_HUMAN	4.81251e-07	2.0405e-05	3.44782e-07	1.0442e-05	1.95513	0.967268	1.0442e-05	4.98122
VGGGEQPPPAPAPRRE	Q86Y38|XYLT1_HUMAN	7.19502e-07	2.25252e-05	1.47824e-06	3.91735e-05	1.4751	0.560814	2.25252e-05	4.64733
EDPQGDAAQKTDTSHHDQDHPTF	P01009|A1AT_HUMAN	1.38911e-06	3.68115e-05	6.26759e-06	0.000120794	2.05678	1.04039	3.68115e-05	4.43402
EEKAVADTRDQADGSRASVDSGSSEEQGGSSRALVSTL	P01833|PIGR_HUMAN	1.02955e-05	0.000218264	1.97225e-06	4.64574e-05	1.75635	0.812581	4.64574e-05	4.33295
SGSVIDQSRVLNLGPITR	P07911|UROM_HUMAN	2.18269e-06	5.14144e-05	1.93767e-05	0.000273857	2.59959	1.37828	5.14144e-05	4.28892
IILEHHVAQEPSPGQPSTF	P98160|PGBM_HUMAN	2.82613e-05	0.000399427	5.23402e-06	0.000110961	1.90027	0.926205	0.000110961	3.95483
DEELGGTPVQSRVVQGKEPAHL	P06396|GELS_HUMAN	1.43067e-05	0.000252752	8.18559e-06	0.000144612	1.88568	0.915086	0.000144612	3.8398
DDQSAETHSHKQSRLY	P10451|OSTP_HUMAN	6.78609e-05	0.00075808	1.1614e-05	0.000189398	2.01755	1.0126	0.000189398	3.72262
AASLAGPHSIVGRA	P08294|SODE_HUMAN	1.18375e-05	0.00022814	1.32185e-05	0.000200166	2.01981	1.01422	0.000200166	3.69861
FAEEKAVADTRDQADGSRASVDSGSSEEQGGSSRALVSTL	P01833|PIGR_HUMAN	1.92272e-05	0.000291155	5.57955e-05	0.000581586	1.7988	0.847038	0.000291155	3.53588
DGVPGKDGPRGPTGP	P02461|CO3A1_HUMAN	0.000103142	0.000993909	3.05686e-05	0.000397093	1.59748	0.6758	0.000397093	3.40111
LAQELPQQLTSPGYPEPYGKGQESSTD	Q9NZP8|C1RL_HUMAN	3.77003e-05	0.000499529	3.18424e-05	0.000397093	2.32797	1.21908	0.000397093	3.40111
SQDASDGLQRLHMLQ	Q9UNN8|EPCR_HUMAN	0.000355739	0.00286608	4.57706e-05	0.000539076	1.9469	0.96118	0.000539076	3.26835
DGQPGAKGEPGDAGAKGDAGPPGP	P02452|CO1A1_HUMAN	0.000630525	0.00417723	5.15614e-05	0.000575316	1.64704	0.719876	0.000575316	3.24009
LVIKGARDSHAGL	Q8WVN6|SCTM1_HUMAN	6.3132e-05	0.00075808	5.80325e-05	0.000581586	1.68653	0.754059	0.000581586	3.23539
NVAKGIRSF	P39060|COIA1_HUMAN	6.79411e-05	0.00075808	6.03532e-05	0.000581586	1.59019	0.669201	0.000581586	3.23539
LRLPEKVPSAPPQE	Q8WZ75|ROBO4_HUMAN	0.000149133	0.00131734	7.62034e-05	0.000702397	1.66804	0.738156	0.000702397	3.15342
VKQADSGSSEEKQLYNKYPDAVA	P10451|OSTP_HUMAN	0.00067916	0.00436309	8.8846e-05	0.000784806	1.66278	0.733599	0.000784806	3.10524
FKQETLPSKSNESHDHMDDM	P10451|OSTP_HUMAN	0.000620225	0.00417723	9.95844e-05	0.000844476	1.81206	0.857634	0.000844476	3.07341
VFEIGSPATTNGVVPADVIL	P14543|NID1_HUMAN	9.29728e-05	0.000985512	0.000267556	0.00195593	2.1932	1.13304	0.000985512	3.00634
LSDPEQGVEVTGQYEREKAGF	Q14624|ITIH4_HUMAN	0.000101393	0.000993909	0.000187033	0.00146855	1.90078	0.926589	0.000993909	3.00265
LNAPSDWDSRGKDSYETSQL	P10451|OSTP_HUMAN	0.000115705	0.00106649	0.000144761	0.00118036	1.77923	0.831249	0.00106649	2.97204
VHLTPEEKSAVTAL	P68871|HBB_HUMAN	0.000425419	0.00322103	0.000216073	0.00163598	22.7042	4.50489	0.00163598	2.78622
AKADAAPDEKVLDSGFREIENK	P01833|PIGR_HUMAN	0.00197792	0.0110347	0.000307958	0.00210603	1.74525	0.803432	0.00210603	2.67653
EEAPSLRPAPPPISGGGY	P02675|FIBB_HUMAN	0.00036502	0.00286608	0.000307958	0.00210603	1.7491	0.806612	0.00210603	2.67653
GRPEAQPPPLSSEHKEPVAGDAVPGPKDGSAPEVRGA	O15240|VGF_HUMAN	0.000308755	0.00261824	0.00112554	0.00627931	2.16858	1.11675	0.00261824	2.58199
YGRAPQLRETL	P02760|AMBP_HUMAN	0.00833642	0.0267776	0.000406203	0.00269109	1.83104	0.872661	0.00269109	2.57007
S(+42.01)ETAPAAPAAPAPAEKTPVKK	P10412|H14_HUMAN	0.000521166	0.0038099	0.000532708	0.00342225	1.34537	0.428002	0.00342225	2.46569
IDQSRVLNLGPITR	P07911|UROM_HUMAN	0.000570063	0.00402844	0.000817658	0.00509834	1.97158	0.979352	0.00402844	2.39486
DAHKSEVAHRFKDLGEEN	P02768|ALBU_HUMAN	0.000950733	0.00590823	0.00158393	0.00839481	3.57968	1.83983	0.00590823	2.22854
PRGHSGEPGLPGPPGP	Q03692|COAA1_HUMAN	0.0009875	0.00590823	0.00464302	0.0172688	1.4096	0.495284	0.00590823	2.22854
RAPEPALEPESL	Q8N729|NPW_HUMAN	0.00100329	0.00590823	0.00105658	0.00622207	3.03866	1.60344	0.00590823	2.22854
S(+42.01)ETAPAAPAAAPPAEKAPVKK	P16403|H12_HUMAN	0.00103308	0.00591925	0.00112554	0.00627931	1.35338	0.436567	0.00591925	2.22773
TVDKSRWQQGNV	P01857|IGHG1_HUMAN:P01859|IGHG2_HUMAN	0.00739396	0.0255549	0.000991503	0.00600567	1.23907	0.309253	0.00600567	2.22144
PRYPVGKF	P01344|IGF2_HUMAN	0.0044908	0.0184947	0.00153614	0.00835029	1.63227	0.706882	0.00835029	2.0783
LRLTEPADTITDA	P06870|KLK1_HUMAN	0.00352033	0.0169616	0.00163306	0.00844414	1.69046	0.757415	0.00844414	2.07344
DQSRVLNLGPITR	P07911|UROM_HUMAN	0.00364256	0.0171605	0.00184379	0.00888374	2.03239	1.02318	0.00888374	2.0514
MGPPGNPGP	Q8NFW1|COMA1_HUMAN	0.00409063	0.018067	0.00184379	0.00888374	1.61813	0.694328	0.00888374	2.0514
VQVFAPANALPARSEAAAVQP	Q96FE7|P3IP1_HUMAN	0.00452644	0.0184947	0.00178892	0.00888374	1.79058	0.840429	0.00888374	2.0514
FRVVAQGVGIPEDS	P02760|AMBP_HUMAN	0.00209819	0.0114055	0.00263254	0.0121326	1.64251	0.715906	0.0114055	1.94288
WGKVNVDEVGGEAL	P68871|HBB_HUMAN	0.00283741	0.0150383	0.00263254	0.0121326	9.47952	3.24481	0.0121326	1.91605
FKSLPGQNEDL	P01040|CYTA_HUMAN	0.00461233	0.0184947	0.00295655	0.0127916	1.9375	0.954199	0.0127916	1.89308
PILRHGIQY	P01042|KNG1_HUMAN	0.00490487	0.0192562	0.00287234	0.0127916	1.94775	0.961806	0.0127916	1.89308
YADKPETTKEQL	P02763|A1AG1_HUMAN:P19652|A1AG2_HUMAN	0.00391262	0.0176484	0.00295655	0.0127916	1.38443	0.469289	0.0127916	1.89308
VLNLGPITR	P07911|UROM_HUMAN	0.0129375	0.0391822	0.00304298	0.0129022	1.46198	0.547926	0.0129022	1.88934
HSARPGAPPPQPLDL	P98160|PGBM_HUMAN	0.0060827	0.0232186	0.00331611	0.0137846	1.84317	0.882192	0.0137846	1.8606
VIKGARDSHAGL	Q8WVN6|SCTM1_HUMAN	0.0070698	0.0255549	0.00341195	0.0139103	1.67495	0.744116	0.0139103	1.85667
AVRLVFQDF	Q9NZP8|C1RL_HUMAN	0.00728885	0.0255549	0.00361113	0.0144445	1.35221	0.435319	0.0144445	1.8403
YKWKETL	Q14624|ITIH4_HUMAN	0.00319543	0.0165227	0.00439326	0.016934	1.57197	0.652572	0.0165227	1.78192
SQDASDGLQRLHM	Q9UNN8|EPCR_HUMAN	0.0128063	0.0391822	0.00439326	0.016934	1.41943	0.505316	0.016934	1.77124
VIDQSRVLNLGPITR	P07911|UROM_HUMAN	0.00335604	0.01694	0.00659997	0.0211999	2.00947	1.00682	0.01694	1.77109
FKQETLPSKSNESHDHMDD	P10451|OSTP_HUMAN	0.0034771	0.0169616	0.00835456	0.024946	1.4748	0.560524	0.0169616	1.77053
EAEDLQVGQVELGGGPGAGSLQPLALEGS	P01308|INS_HUMAN	0.00377894	0.017416	0.00451659	0.0170985	1.61076	0.687743	0.0170985	1.76704
PGKDGPRGPT	P02461|CO3A1_HUMAN	0.00764797	0.025736	0.00477261	0.0174447	1.35953	0.443108	0.0174447	1.75834
IPVKQADSGSSEEKQLYNKYPDA	P10451|OSTP_HUMAN	0.00613321	0.0232186	0.00490542	0.0176263	1.53815	0.621199	0.0176263	1.75384
RAHGQESAIFNE	Q8WVN6|SCTM1_HUMAN	0.00423272	0.018313	0.00902498	0.0258554	1.54282	0.625566	0.018313	1.73724
SGSVIDQSRVLNLGPIT	P07911|UROM_HUMAN	0.00462367	0.0184947	0.00562036	0.019218	1.68328	0.751272	0.0184947	1.73295
EAEDLQVGQVELGGGPGAGSLQPLAL	P01308|INS_HUMAN	0.00777277	0.0257473	0.00562036	0.019218	1.74648	0.804453	0.019218	1.71629
WGSPAASDDGRRTL	Q14624|ITIH4_HUMAN	0.0140168	0.0407065	0.00562036	0.019218	1.50011	0.585072	0.019218	1.71629
LRVAPEEHPVL	P63261|ACTG_HUMAN:P60709|ACTB_HUMAN	0.00746351	0.0255549	0.00642684	0.0211999	1.78565	0.836449	0.0211999	1.67367
YKAIPVAQDLNAPSDW	P10451|OSTP_HUMAN	0.00828938	0.0267776	0.00677724	0.0214444	1.56007	0.641611	0.0214444	1.66869
FAEEKAVADTRDQADGSR	P01833|PIGR_HUMAN	0.0070174	0.0255549	0.00814108	0.024946	1.46493	0.550831	0.024946	1.603
IDWTKIEPSVNF	Q12907|LMAN2_HUMAN	0.0154551	0.0442767	0.0102483	0.0289686	1.31524	0.39533	0.0289686	1.53807
VDALHEIPVKKGEGAEL	Q16270|IBP7_HUMAN	0.0100077	0.0312309	0.0116153	0.0319798	1.40186	0.487344	0.0312309	1.50542
FAEEKAVADTRDQADGSRASVDSGSSEEQGGSSRA	P01833|PIGR_HUMAN	0.0132447	0.0395474	0.0179486	0.0469766	1.33001	0.411435	0.0395474	1.40288

## Sheet: Supporting Table 5
Peptide sequence	VIP score
DGVSGGEGKGGSDGGGSHRKEGEEADAPGVIPGIVG	2.5865
DADLADGVSGGEGKGGSDGGGSHRKEGEEADAPGVIPGIVG	2.2327
DLADGVSGGEGKGGSDGGGSHRKEGEEADAPGVIPGIVG	2.1253
YRITEATKTVGSDTF	2.0079
VGGGEQPPPAPAPRRE	2.0058
VSWVPPPAENHNGIIRG	1.9968
IPVKQADSGSSEEKQLYNKYPDAVAT	1.9558
EDPQGDAAQKTDTSHHDQDHPTF	1.9119
SGSVIDQSRVLNLGPITR	1.8837
EEKAVADTRDQADGSRASVDSGSSEEQGGSSRALVSTL	1.7732
AASLAGPHSIVGRA	1.7662
DEELGGTPVQSRVVQGKEPAHL	1.7479
IPVKQADSGSSEEKQLYNKYPDAVA	1.7459
FAEEKAVADTRDQADGSRASVDSGSSEEQGGSSRALVSTL	1.7109
IILEHHVAQEPSPGQPSTF	1.7071
LAQELPQQLTSPGYPEPYGKGQESSTD	1.6546
LVIKGARDSHAGL	1.6144
DDQSAETHSHKQSRLY	1.6068
NVAKGIRSF	1.6001
LSDPEQGVEVTGQYEREKAGF	1.5914
DGVPGKDGPRGPTGP	1.5796
VFEIGSPATTNGVVPADVIL	1.5755
LNAPSDWDSRGKDSYETSQL	1.5647
LRLPEKVPSAPPQE	1.5607
GRPEAQPPPLSSEHKEPVAGDAVPGPKDGSAPEVRGA	1.4969
S(+42.01)ETAPAAPAAPAPAEKTPVKK	1.4905
VHLTPEEKSAVTAL	1.4583
SQDASDGLQRLHMLQ	1.4492
EEAPSLRPAPPPISGGGY	1.449
PRGHSGEPGLPGPPGP	1.4409
DGQPGAKGEPGDAGAKGDAGPPGP	1.4376
FKQETLPSKSNESHDHMDDM	1.4309
IDQSRVLNLGPITR	1.4111
VKQADSGSSEEKQLYNKYPDAVA	1.4109
DAHKSEVAHRFKDLGEEN	1.4008
S(+42.01)ETAPAAPAAAPPAEKAPVKK	1.3999
RAPEPALEPESL	1.3651
AKADAAPDEKVLDSGFREIENK	1.2817
FKQETLPSKSNESHDHMDD	1.2785
FRVVAQGVGIPEDS	1.2736
PRYPVGKF	1.2532
RAHGQESAIFNE	1.2514
WGKVNVDEVGGEAL	1.2442
VQVFAPANALPARSEAAAVQP	1.2222
YKWKETL	1.2221
LRLTEPADTITDA	1.2139
VIDQSRVLNLGPITR	1.2122
YADKPETTKEQL	1.2118
VSLGSPSGEVSHPRKT	1.2076
DQSRVLNLGPITR	1.2016
PGKDGPRGPT	1.1986
MGPPGNPGP	1.1895
EAEDLQVGQVELGGGPGAGSLQPLALEGS	1.1891
FKSLPGQNEDL	1.1809
TAQLDEELGGTPVQSRVVQGKEPAHL	1.1789
PILRHGIQY	1.172
SGSVIDQSRVLNLGPIT	1.1646
IPVKQADSGSSEEKQLYNKYPDA	1.151
TVDKSRWQQGNV	1.1429
VIKGARDSHAGL	1.1418
HSARPGAPPPQPLDL	1.1386
YGRAPQLRETL	1.1363
FAEEKAVADTRDQADGSR	1.1314
PVAEELSHHENL	1.1313
EAEDLQVGQVELGGGPGAGSLQPLAL	1.1186
Q(-17.03)GQYDLDPLPPFPDHV	1.1172
RAHGQESAIF	1.111
AVRLVFQDF	1.1087
LRVAPEEHPVL	1.1057
YKAIPVAQDLNAPSDW	1.1022
SVIDQSRVLNLGPITR	1.0759
VDALHEIPVKKGEGAEL	1.0743
GRLASPGFPGE	1.0378
VLNLGPITR	1.0365
FAEEKAVADTRDQADGSRASVDSGSSEEQGGSSRA	1.036
SQDASDGLQRLHM	1.0317
WGSPAASDDGRRTL	1.0282
SSSERAHQVLRI	1.0241
IDWTKIEPSVNF	1.0024
FQVRANSAGATRA	0.9926
EVDETYVPKEFNAET	0.9873
FSSPHGKDLL	0.9853
IKFPEPGAIKVPEQG	0.9796
IPVKQADSGSSEEKQL	0.9767
VSLGSPSGEVSHPR	0.9762
EEKAVADTRDQADGSRASVDSGSSEEQGGSSRA	0.9744
VKQADSGSSEEKQLYNKYPDAVAT	0.959
KPALPAGT	0.958
AQLDEELGGTPVQSRVVQGKEPAHL	0.9497
LNLGPITR	0.9372
AQDLNAPSDWDSRGKDSYETSQL	0.9127
HASLDKF	0.9013
AKVQWKVDNALQSGNSQE	0.8949
LSDPEQGVEVTGQYEREKAGFSW	0.8874
VSEDPINDGEWHRVTA	0.8842
FTVRMAL	0.8822
G(+42.01)DKPIWEQIGSSF	0.8706
AVADTRDQADGSRASVDSGSSEEQGGSSRALVSTL	0.8697
LQDFRVVAQGVGIPEDS	0.8599
VVSLGSPSGEVSHPRKT	0.8599
AVALTKGGEARGEL	0.8543
TWLNPDPSQKQNL	0.8538
DGVPGKDGPRGPT	0.845
YLAPNNLKPVVAEF	0.8334
AKADAAPDEKVLDSGF	0.828
LSRQELFPFGPGQGDLE	0.8143
ASWDVEKTAIF	0.8094
VNVDEVGGEALGRL	0.8083
KELKFVTL	0.804
SGSVIDQSRVLNLGPI	0.787
EETLTHTITKL	0.786
IAVEWESNGQPENNYKTTPPVL	0.7792
PSDWDSRGKDSYETSQL	0.7482
TWLNPDPSQKQNLLAPQNAVSSEETND	0.7476
VDISQDNALRDEMRA	0.7459
KANDESNEHSDVIDSQEL	0.7441
IEVDGRVYHVGLGD	0.7299
SVIDQSRVLNLGPIT	0.7169
VVVHAGEDDLGRGGNQ	0.7098
ANYPDLPSAYQPGIL	0.706
DAPGQYGAYFHDDGF	0.6843
IVLWQPVTADL	0.6752
YRITEATKTVGSDT	0.663
FRVVAQGVGIPEDSIF	0.6563
IQLQPLQEPESW	0.6522
APHGPGL	0.6497
SEDPINDGEWHRVTA	0.6437
GPKWPEPVF	0.6285
MVEHTPDEESIDWTKIEPSVNF	0.6276
VQVFAPANALPARSEAA	0.6246
FESFGDL	0.6194
YQAEWDDYVPKL	0.6129
NKEIPAWVPFDPAAQ	0.6057
RPPGFSPF	0.5939
FRTQTAPGGQGAPWAEEL	0.591
FRFAGNYDL	0.5852
PPPPPPPP	0.581
QVGQVELGGGPGAGSLQPLAL	0.5766
WRQVEGMED	0.5759
LREGRRGSIQVDGEEL	0.5679
PENEKGPFPKNL	0.555
TPLGPKWPEPVF	0.5522
FRVVAQGVGIPEDSIFT	0.5393
LSRQELFPFGPGQGDLELEDGDD	0.5392
SIDWTKIEPSVNF	0.5384
VVVKLFDSDPITVTVPVEV	0.5377
ANKADRDQYEL	0.5372
LWQGVEVGEAGQGKDF	0.5351
TYVPKEFNAET	0.526
HQDWLNGKE	0.5212
S(+42.01)ETAPAAPAAPAPAEKTPVK	0.5189
DDEKNWGLSF	0.5134
VVENGESSQGRF	0.5095
WQGVEVGEAGQGKDF	0.5081
ASHTSDSDVPSGVTEVVVKL	0.504
IAVEWESNGQPENNYKTTPPVLDSDGSF	0.497
DHDVGSELPPEGVLGAL	0.4964
KTALQPMVSAL	0.4957
YADKPETTKEQLGEF	0.4932
ASWDVEKTAI	0.4905
VQVFAPANALPARSEA	0.4861
EAEDLQVGQVELGGGPGAGSLQPLALEGSLQ	0.4838
AIPVAQDLNAPSDWDSRGKDSYETSQL	0.4813
SKWSGPLSL	0.4785
DEAGSEADHEGTHSTKRG	0.4748
S(+42.01)SYQQKQTFTPPPQL	0.4397
YVVHTNYDE	0.4304
PGKDGPRGPTGP	0.4269
TTTPSKQSNNKYAASSY	0.4236
WRQVEGM(+15.99)ED	0.4214
LVLTGYQVDKNKDDELTGF	0.4209
VADTRDQADGSRASVDSGSSEEQGGSSRALVSTL	0.4125
IPGGLSEAKPATPEIQE	0.4032
PVVPVHL	0.4007
YKAIPVAQDL	0.3999
VKVWPQQPSGEL	0.3998
LWVGTGASEAEKTGAQEL	0.3811
DHDVGSELPPEGVLGALL	0.3741
EVQVFAPANALPARSEA	0.3739
EAEDLQVGQVELGGGPGAGSLQP	0.3718
YVVHTNYDEY	0.3651
VQVFAPANALP	0.3236
DEAGSEADHEGTHSTK	0.3204
VSEDPINDGEWHRVTAL	0.3189
AWKADSSPVKAGVE	0.3183
DVQNVAAAPELAMGALEL	0.3098
VKVWPQQPSGELFE	0.3005
FQTPSYTQPYQGSSVTL	0.2923
AGPSSPT	0.2742
VVENGESSQGRFSVQM	0.2648
VLTGYQVDKNKDDELTGF	0.2535
KLGHPDT	0.2441
VAWKADGSPVKAGVE	0.2392
VVKLFDSDPITVTVPVEV	0.2293
LSDPDKVTIGLL	0.2271
VAWKADSSPVKAGVE	0.2205
VIDQSRVLNLGPIT	0.2205
YEKTDTDGKF	0.2178
FDSDPITVTVPVEV	0.2172
DHDVGSELPPEGVL	0.2095
GRLASPGFPGEY	0.2081
ISQDNALRDEMRA	0.2071
IVDKVKPQL	0.1945
WLNPDPSQKQNLLAPQNAVSSEETND	0.193
APHGPGLI	0.1919
VVLPKHILD	0.1877
YSRTQTPRAEL	0.1787
DEAGSEADHEGTHSTKR	0.1536
AGKQLEDGRTLSD	0.1253
SDVFAAGT	0.1228
TGYQVDKNKDDELTGF	0.1102
ISWDGLDSGKL	0.0477
